# Supplementary material for: Molecular Changes in Pre-Metastatic Lymph Nodes of Esophageal Cancer Patients
Source: PLoS One. 2014 Jul 21;9(7):e102552. doi: 10.1371/journal.pone.0102552 (PMC4105535; doi:10.1371/journal.pone.0102552)
Supplement: Table S2 — Complete microarray differential regulation statistics. (XLSX) [file pone.0102552.s002.xlsx]

## Sheet: All Probesets
UID	SYMBOL	NAME	EID	Raw p-value pN1	Bootstrap p-value pN1	SLR pN1	Raw p-value pN	Bootstrap p-value pN0	SLR pN0
207175_at	ADIPOQ	adiponectin, C1Q and collagen domain containing	9370	0.234008	0.211	-1.97756	0.611453	0.674603	1.24006
206104_at	ISL1	ISL LIM homeobox 1	3670	0.0154322	0.007	-1.93897	0.0426179	0.0396825	-1.72764
214146_s_at	PPBP	pro-platelet basic protein (chemokine (C-X-C motif) ligand 7)	5473	0.223979	0.212	-1.55825	0.886331	0.865079	0.234656
224650_at	MAL2	mal, T-cell differentiation protein 2	114569	0.102605	0.06	-1.52653	0.681701	0.674603	-0.240236
214456_x_at	SAA2	serum amyloid A2	6289	0.101836	0.084	-1.38005	0.893718	0.563492	0.246786
212444_at	MIR614	microRNA 614, hsa-mir-614	693199	0.0351784	0.016	-1.37264	0.630517	0.793651	-0.421288
202935_s_at	SOX9	SRY (sex determining region Y)-box 9	6662	0.0390795	0.001	-1.36205	0.776127	0.761905	-0.108514
207850_at	CXCL3	chemokine (C-X-C motif) ligand 3	2921	0.0297237	0.023	-1.34829	0.710531	0.793651	-0.215437
202016_at	MEST	mesoderm specific transcript homolog (mouse)	4232	0.0678691	0.073	-1.32921	0.758326	0.611111	-0.349803
211699_x_at	HBA1	hemoglobin, alpha 1	3039	0.183218	0.181	-1.31721	0.879176	0.912698	0.238037
202936_s_at	SOX9	SRY (sex determining region Y)-box 9	6662	0.0385731	0.002	-1.29161	0.999672	1	-0.000221769
203908_at	SLC4A4	solute carrier family 4, sodium bicarbonate cotransporter, member 4	8671	0.0242715	0.015	-1.28854	0.160875	0.119048	-0.754767
217414_x_at	HBA1	hemoglobin, alpha 1	3039	0.170445	0.164	-1.27649	0.822863	0.849206	0.317182
207802_at	CRISP3	cysteine-rich secretory protein 3	10321	0.228882	0.128	-1.27525	0.542452	0.793651	-0.376317
205542_at	STEAP1	six transmembrane epithelial antigen of the prostate 1	26872	0.183542	0.193	-1.27066	0.693973	0.65873	0.519632
209458_x_at	HBA1	hemoglobin, alpha 1	3039	0.187106	0.184	-1.26563	0.832627	0.880952	0.317989
204018_x_at	HBA1	hemoglobin, alpha 1	3039	0.184422	0.182	-1.25933	0.834854	0.873016	0.309356
209116_x_at	HBB	hemoglobin, beta	3043	0.17221	0.176	-1.24192	0.761087	0.761905	0.463132
208383_s_at	PCK1	phosphoenolpyruvate carboxykinase 1 (soluble)	5105	0.415529	0.416	-1.2419	0.962014	0.960317	-0.093838
211745_x_at	HBA1	hemoglobin, alpha 1	3039	0.185999	0.189	-1.22787	0.842065	0.888889	0.296353
220161_s_at	EPB41L4B	erythrocyte membrane protein band 4.1 like 4B	54566	0.160452	0.168	-1.22331	0.776084	0.769841	-0.410735
208607_s_at	SAA2	serum amyloid A2	6289	0.142629	0.113	-1.22322	0.882041	0.68254	0.285885
202037_s_at	SFRP1	secreted frizzled-related protein 1	6422	0.0736219	0.067	-1.2165	0.729926	0.52381	-0.400952
218087_s_at	SORBS1	sorbin and SH3 domain containing 1	10580	0.136429	0.121	-1.20117	0.995619	1	-0.00895388
203180_at	ALDH1A3	aldehyde dehydrogenase 1 family, member A3	220	0.0155688	0.001	-1.19674	0.380699	0.373016	-0.921525
227566_at	NTM	neurotrimin	50863	0.0755877	0.085	-1.1931	0.70888	0.666667	-0.376742
1553808_a_at	NKX2-3	NK2 transcription factor related, locus 3 (Drosophila)	159296	0.0371253	0.02	-1.19283	0.0659254	0.0555556	-1.50876
221295_at	CIDEA	cell death-inducing DFFA-like effector a	1149	0.29995	0.285	-1.1884	0.901625	0.928571	-0.201605
203108_at	GPRC5A	G protein-coupled receptor, family C, group 5, member A	9052	0.087723	0.041	-1.18489	0.673616	0.880952	-0.36213
205498_at	GHR	growth hormone receptor	2690	0.187506	0.178	-1.18123	0.614815	0.666667	-0.628044
204719_at	ABCA8	ATP-binding cassette, sub-family A (ABC1), member 8	10351	0.0987133	0.089	-1.17792	0.880027	0.912698	-0.228515
205433_at	BCHE	butyrylcholinesterase	590	0.0256215	0.017	-1.17256	0.663408	0.595238	-0.590818
217232_x_at	HBB	hemoglobin, beta	3043	0.192621	0.193	-1.16491	0.749517	0.753968	0.475383
209541_at	IGF1	insulin-like growth factor 1 (somatomedin C)	3479	0.026376	0.017	-1.1474	0.741529	0.769841	-0.240528
205913_at	PLIN	perilipin	5346	0.304368	0.28	-1.14129	0.936606	0.912698	0.149181
209596_at	MXRA5	matrix-remodelling associated 5	25878	0.0623948	0.033	-1.13903	0.967802	0.960317	-0.0244919
235978_at	FABP4	fatty acid binding protein 4, adipocyte	2167	0.337424	0.327	-1.13269	0.995292	1	0.0104382
209540_at	IGF1	insulin-like growth factor 1 (somatomedin C)	3479	0.0272895	0.013	-1.13206	0.801267	0.84127	-0.192478
209369_at	ANXA3	annexin A3	306	0.180851	0.211	-1.12914	0.891155	0.896825	0.140105
231736_x_at	MGST1	microsomal glutathione S-transferase 1	4257	0.252758	0.218	-1.12467	0.567206	0.619048	1.25468
223427_s_at	EPB41L4B	erythrocyte membrane protein band 4.1 like 4B	54566	0.0844149	0.047	-1.12214	0.849771	0.880952	-0.212915
223597_at	ITLN1	intelectin 1 (galactofuranose binding)	55600	0.194352	0.262	-1.1169	0.160942	0.190476	0.970435
214414_x_at	HBA1	hemoglobin, alpha 1	3039	0.16515	0.172	-1.11665	0.875917	0.84127	0.194402
204779_s_at	HOXB7	homeobox B7	3217	0.0222996	0.002	-1.11139	0.0356931	0.0555556	-1.00582
222513_s_at	SORBS1	sorbin and SH3 domain containing 1	10580	0.166706	0.145	-1.08968	0.858537	0.865079	0.249962
211696_x_at	HBB	hemoglobin, beta	3043	0.184532	0.182	-1.08431	0.782146	0.785714	0.383226
224918_x_at	MGST1	microsomal glutathione S-transferase 1	4257	0.261628	0.235	-1.07227	0.515877	0.52381	1.39987
235350_at	C4orf19	chromosome 4 open reading frame 19	55286	0.102737	0.069	-1.0692	0.564875	0.801587	-0.30613
1565162_s_at	MGST1	microsomal glutathione S-transferase 1	4257	0.317646	0.284	-1.06819	0.535053	0.579365	1.42411
201650_at	KRT19	keratin 19	3880	0.283193	0.264	-1.05933	0.948164	0.960317	-0.0221797
227058_at	C13orf33	chromosome 13 open reading frame 33	84935	0.0838022	0.068	-1.05524	0.664233	0.706349	-0.431682
213933_at	PTGER3	prostaglandin E receptor 3 (subtype EP3)	5733	0.112417	0.065	-1.05444	0.615215	0.587302	-0.420684
202620_s_at	PLOD2	procollagen-lysine, 2-oxoglutarate 5-dioxygenase 2	5352	0.0522415	0.029	-1.04839	0.656813	0.65873	-0.369394
206243_at	TIMP4	TIMP metallopeptidase inhibitor 4	7079	0.29811	0.261	-1.04086	0.831145	0.825397	0.386236
206227_at	CILP	cartilage intermediate layer protein, nucleotide pyrophosphohydrolase	8483	0.0444354	0.04	-1.03986	0.85334	0.904762	-0.188442
236565_s_at	LARP6	La ribonucleoprotein domain family, member 6	55323	0.0580023	0.023	-1.03208	0.566316	0.65873	-0.471588
201839_s_at	EPCAM	epithelial cell adhesion molecule	4072	0.314356	0.207	-1.02812	0.370378	0.373016	-0.240951
204602_at	DKK1	dickkopf homolog 1 (Xenopus laevis)	22943	0.00293393	0	-1.0273	0.72459	0.674603	-0.232353
220736_at	SLC19A3	solute carrier family 19, member 3	80704	0.290706	0.315	-1.02315	0.693625	0.722222	-0.564354
204363_at	F3	coagulation factor III (thromboplastin, tissue factor)	2152	0.0717241	0.087	-1.01872	0.260948	0.428571	-0.908394
209699_x_at	AKR1C2	aldo-keto reductase family 1, member C2 (dihydrodiol dehydrogenase 2; bile acid binding protein; 3-alpha hydroxysteroid dehydrogenase, type III)	1646	0.108006	0.094	-1.01862	0.722816	0.674603	-0.3983
206007_at	PRG4	proteoglycan 4	10216	0.0814823	0.063	-1.00973	0.640832	0.769841	-0.482049
227372_s_at	BAIAP2L1	BAI1-associated protein 2-like 1	55971	0.220195	0.114	-1.00967	0.700708	0.722222	0.115838
232712_at	NA	NA	NA	0.0848471	0.098	-1.00771	0.99047	0.97619	-0.00968101
203424_s_at	IGFBP5	insulin-like growth factor binding protein 5	3488	0.0246196	0.019	-1.00689	0.514511	0.587302	-0.492057
227371_at	BAIAP2L1	BAI1-associated protein 2-like 1	55971	0.157397	0.004	-1.00228	0.401964	0.507937	0.154603
202018_s_at	LTF	lactotransferrin	4057	0.00958626	0.014	-1.00186	0.21416	0.174603	-0.969854
206239_s_at	SPINK1	serine peptidase inhibitor, Kazal type 1	6690	0.378303	0.886	-0.997868	0.677134	0.730159	0.0743569
204351_at	S100P	S100 calcium binding protein P	6286	0.260812	0.382	-0.997429	0.4214	0.404762	0.850138
202619_s_at	PLOD2	procollagen-lysine, 2-oxoglutarate 5-dioxygenase 2	5352	0.05046	0.026	-0.996563	0.695281	0.698413	-0.308754
225016_at	APCDD1	adenomatosis polyposis coli down-regulated 1	147495	0.153614	0.123	-0.995957	0.494695	0.579365	-0.799796
206067_s_at	WT1	Wilms tumor 1	7490	0.101516	0.113	-0.99388	0.835811	0.619048	0.230879
210375_at	PTGER3	prostaglandin E receptor 3 (subtype EP3)	5733	0.122353	0.037	-0.993718	0.773221	0.714286	-0.324749
204614_at	SERPINB2	serpin peptidase inhibitor, clade B (ovalbumin), member 2	5055	0.151609	0.187	-0.993417	0.356502	0.436508	-0.436071
203305_at	F13A1	coagulation factor XIII, A1 polypeptide	2162	0.093696	0.09	-0.991147	0.381177	0.365079	0.671794
222549_at	CLDN1	claudin 1	9076	0.114036	0.059	-0.989966	0.0190531	0.015873	-0.555197
241703_at	RUNDC3B	RUN domain containing 3B	154661	0.101006	0.093	-0.983107	0.410788	0.436508	-0.38084
205666_at	FMO1	flavin containing monooxygenase 1	2326	0.0403783	0.033	-0.982639	0.939641	0.960317	0.0664453
211653_x_at	AKR1C2	aldo-keto reductase family 1, member C2 (dihydrodiol dehydrogenase 2; bile acid binding protein; 3-alpha hydroxysteroid dehydrogenase, type III)	1646	0.110236	0.096	-0.977592	0.749245	0.714286	-0.359975
204845_s_at	ENPEP	glutamyl aminopeptidase (aminopeptidase A)	2028	0.0543579	0.048	-0.975215	0.876234	0.896825	0.138698
209822_s_at	VLDLR	very low density lipoprotein receptor	7436	0.0929477	0.085	-0.974217	0.886232	0.777778	-0.166809
209542_x_at	IGF1	insulin-like growth factor 1 (somatomedin C)	3479	0.0175805	0.004	-0.972136	0.890712	0.873016	-0.0694419
225871_at	STEAP2	six transmembrane epithelial antigen of the prostate 2	261729	0.157257	0.165	-0.966455	0.716266	0.666667	0.340927
208131_s_at	PTGIS	prostaglandin I2 (prostacyclin) synthase	5740	0.153161	0.122	-0.966391	0.893898	0.936508	0.192712
203400_s_at	TF	transferrin	7018	0.22055	0.19	-0.964546	0.502072	0.52381	-0.59024
204388_s_at	MAOA	monoamine oxidase A	4128	0.142771	0.155	-0.954495	0.687473	0.690476	-0.517066
206026_s_at	TNFAIP6	tumor necrosis factor, alpha-induced protein 6	7130	0.135894	0.145	-0.954315	0.702583	0.690476	0.365667
227812_at	TNFRSF19	tumor necrosis factor receptor superfamily, member 19	55504	0.037202	0.011	-0.950952	0.515551	0.539683	-0.258182
211959_at	IGFBP5	insulin-like growth factor binding protein 5	3488	0.0372814	0.028	-0.950669	0.470893	0.539683	-0.504913
229309_at	ADRB1	adrenergic, beta-1-, receptor	153	0.101506	0.07	-0.950541	0.616798	0.587302	-0.610756
202311_s_at	COL1A1	collagen, type I, alpha 1	1277	0.241421	0.225	-0.950071	0.633288	0.904762	0.497465
239345_at	SLC19A3	solute carrier family 19, member 3	80704	0.284394	0.302	-0.946543	0.669796	0.738095	-0.56111
229947_at	PI15	peptidase inhibitor 15	51050	0.183133	0.154	-0.946139	0.486775	0.579365	0.738946
201525_at	APOD	apolipoprotein D	347	0.17747	0.157	-0.941944	0.94949	0.952381	0.0757956
206110_at	HIST1H3H	histone cluster 1, H3h	8357	0.205326	0.303	-0.941108	0.679479	0.730159	0.153706
1553589_a_at	PDZK1IP1	PDZK1 interacting protein 1	10158	0.276897	0.373	-0.940602	0.0699581	0.031746	0.121632
203296_s_at	ATP1A2	ATPase, Na+/K+ transporting, alpha 2 (+) polypeptide	477	0.257539	0.221	-0.940423	0.616834	0.690476	-0.769597
201785_at	RNASE1	ribonuclease, RNase A family, 1 (pancreatic)	6035	0.101496	0.103	-0.928461	0.969301	0.952381	-0.0313354
212488_at	COL5A1	collagen, type V, alpha 1	1289	0.070898	0.055	-0.927099	0.884137	0.944444	-0.102254
201860_s_at	PLAT	plasminogen activator, tissue	5327	0.0798984	0.063	-0.926954	0.461683	0.412698	-0.770139
207092_at	LEP	leptin	3952	0.375765	0.377	-0.926115	0.920188	0.84127	0.159645
229476_s_at	THRSP	thyroid hormone responsive (SPOT14 homolog, rat)	7069	0.459244	0.475	-0.925441	0.90434	0.809524	0.237762
235318_at	FBN1	fibrillin 1	2200	0.0315609	0.029	-0.924347	0.395384	0.357143	-0.573835
219580_s_at	TMC5	transmembrane channel-like 5	79838	0.277823	0.059	-0.923161	0.180375	0.198413	0.0895715
235944_at	HMCN1	hemicentin 1	83872	0.00762729	0.005	-0.919656	0.33925	0.301587	-0.573198
219867_at	CHODL	chondrolectin	140578	0.0610589	0.037	-0.916435	0.00885346	0	-0.680434
219773_at	NOX4	NADPH oxidase 4	50507	0.168395	0.212	-0.916342	0.938138	0.952381	-0.063993
235182_at	ISM1	isthmin 1 homolog (zebrafish)	140862	0.0643198	0.044	-0.914525	0.943988	0.960317	0.0542242
223467_at	RASD1	RAS, dexamethasone-induced 1	51655	0.0438967	0.065	-0.914451	0.834853	0.857143	0.188418
202035_s_at	SFRP1	secreted frizzled-related protein 1	6422	0.0721479	0.066	-0.91182	0.886203	0.777778	-0.150759
229477_at	THRSP	thyroid hormone responsive (SPOT14 homolog, rat)	7069	0.352563	0.387	-0.910948	0.908425	0.84127	0.197718
208037_s_at	MADCAM1	mucosal vascular addressin cell adhesion molecule 1	8174	0.0280151	0.002	-0.910598	0.424642	0.444444	-0.723253
229357_at	ADAMTS5	ADAM metallopeptidase with thrombospondin type 1 motif, 5	11096	0.215019	0.243	-0.906477	0.619876	0.706349	0.420091
219962_at	ACE2	angiotensin I converting enzyme (peptidyl-dipeptidase A) 2	59272	0.121123	0.004	-0.902247	0.533404	0.5	-0.155064
219450_at	C4orf19	chromosome 4 open reading frame 19	55286	0.157408	0.144	-0.901668	0.630869	0.952381	-0.267235
214135_at	CLDN18	claudin 18	51208	0.316256	0.305	-0.90155	0.0250936	0.0396825	0.11274
219295_s_at	PCOLCE2	procollagen C-endopeptidase enhancer 2	26577	0.153737	0.113	-0.899564	0.574679	0.555556	-0.562926
205765_at	CYP3A5	cytochrome P450, family 3, subfamily A, polypeptide 5	1577	0.216131	0.204	-0.897595	0.954747	0.952381	-0.00295138
211958_at	IGFBP5	insulin-like growth factor binding protein 5	3488	0.0352635	0.02	-0.894674	0.503187	0.5	-0.459489
219630_at	PDZK1IP1	PDZK1 interacting protein 1	10158	0.305076	0.481	-0.893219	0.986263	0.960317	0.00283744
240304_s_at	TMC5	transmembrane channel-like 5	79838	0.314975	0.32	-0.892317	0.887728	0.920635	-0.0131054
235144_at	NA	NA	NA	0.197295	0.177	-0.890982	0.135001	0.119048	-0.872664
204151_x_at	AKR1C1	aldo-keto reductase family 1, member C1 (dihydrodiol dehydrogenase 1; 20-alpha (3-alpha)-hydroxysteroid dehydrogenase)	1645	0.135154	0.119	-0.888245	0.710763	0.666667	-0.400603
1562275_at	NA	NA	NA	0.249277	0.244	-0.888057	0.430558	0.357143	0.892418
202765_s_at	FBN1	fibrillin 1	2200	0.00906782	0.006	-0.884623	0.615743	0.619048	-0.352352
226213_at	ERBB3	v-erb-b2 erythroblastic leukemia viral oncogene homolog 3 (avian)	2065	0.196256	0.071	-0.884092	0.444383	0.619048	-0.518921
209173_at	AGR2	anterior gradient homolog 2 (Xenopus laevis)	10551	0.369233	0.669	-0.883673	0.875724	0.928571	0.0247374
232458_at	COL3A1	collagen, type III, alpha 1	1281	0.0692721	0.042	-0.878413	0.929045	0.920635	0.0659723
228241_at	AGR3	anterior gradient homolog 3 (Xenopus laevis)	155465	0.2925	0.158	-0.877917	0.725026	0.706349	-0.0158328
214033_at	ABCC6	ATP-binding cassette, sub-family C (CFTR/MRP), member 6	368	0.122662	0.054	-0.874577	0.822182	0.722222	-0.0756578
205100_at	GFPT2	glutamine-fructose-6-phosphate transaminase 2	9945	0.0291455	0.034	-0.872371	0.937396	0.944444	-0.0649966
202404_s_at	COL1A2	collagen, type I, alpha 2	1278	0.147497	0.142	-0.871716	0.95856	0.992063	-0.0533819
203325_s_at	COL5A1	collagen, type V, alpha 1	1289	0.0603196	0.043	-0.870737	0.770909	0.801587	-0.153749
209955_s_at	FAP	fibroblast activation protein, alpha	2191	0.140167	0.11	-0.870519	0.940652	0.928571	0.0501136
214038_at	CCL8	chemokine (C-C motif) ligand 8	6355	0.165499	0.197	-0.867504	0.687709	0.555556	-0.0720841
212741_at	MAOA	monoamine oxidase A	4128	0.164174	0.157	-0.866911	0.526886	0.555556	-0.728003
203323_at	CAV2	caveolin 2	858	0.0921156	0.086	-0.859348	0.590551	0.619048	-0.496064
211571_s_at	VCAN	versican	1462	0.200487	0.218	-0.851757	0.211807	0.150794	1.23634
211577_s_at	IGF1	insulin-like growth factor 1 (somatomedin C)	3479	0.0281189	0.012	-0.850495	0.866312	0.825397	-0.0882631
204389_at	MAOA	monoamine oxidase A	4128	0.197359	0.216	-0.850246	0.641313	0.698413	-0.562141
207847_s_at	MUC1	mucin 1, cell surface associated	4582	0.198344	0	-0.849481	0.387247	0.309524	0.207343
203083_at	THBS2	thrombospondin 2	7058	0.235251	0.218	-0.848514	0.95887	0.936508	-0.0526406
202363_at	SPOCK1	sparc/osteonectin, cwcv and kazal-like domains proteoglycan (testican) 1	6695	0.0233283	0.01	-0.848309	0.154793	0.126984	-0.721701
226535_at	ITGB6	integrin, beta 6	3694	0.369933	0.849	-0.847742	0.643193	0.603175	-0.023589
219398_at	CIDEC	cell death-inducing DFFA-like effector c	63924	0.331151	0.334	-0.845999	0.935537	0.944444	-0.112983
206157_at	PTX3	pentraxin-related gene, rapidly induced by IL-1 beta	5806	0.261778	0.277	-0.845227	0.766451	0.84127	0.40354
221796_at	NTRK2	neurotrophic tyrosine kinase, receptor, type 2	4915	0.182975	0.183	-0.844309	0.933473	0.952381	0.107671
202310_s_at	COL1A1	collagen, type I, alpha 1	1277	0.152419	0.13	-0.838411	0.90367	0.944444	0.112717
205041_s_at	ORM1	orosomucoid 1	5004	0.119416	0.034	-0.837202	0.676959	0.619048	-0.259479
215321_at	RUNDC3B	RUN domain containing 3B	154661	0.131634	0.09	-0.8358	0.768519	0.753968	-0.122898
206068_s_at	ACADL	acyl-Coenzyme A dehydrogenase, long chain	33	0.207381	0.177	-0.834647	0.73149	0.642857	-0.370667
229125_at	KANK4	KN motif and ankyrin repeat domains 4	163782	0.19232	0.19	-0.834359	0.708216	0.611111	-0.375007
1555997_s_at	IGFBP5	insulin-like growth factor binding protein 5	3488	0.0414987	0.042	-0.833673	0.688652	0.698413	-0.272269
213524_s_at	G0S2	G0/G1switch 2	50486	0.165787	0.111	-0.833612	0.987383	0.968254	0.0131141
214234_s_at	CYP3A5P2	cytochrome P450, family 3, subfamily A, polypeptide 5 pseudogene 2	79424	0.224867	0.28	-0.833219	0.152804	0.238095	0.0766304
212489_at	COL5A1	collagen, type V, alpha 1	1289	0.111977	0.095	-0.832494	0.748475	0.785714	-0.211101
223631_s_at	C19orf33	chromosome 19 open reading frame 33	64073	0.235494	0.096	-0.832198	0.682962	0.611111	0.112772
208350_at	CSN1S1	casein alpha s1	1446	0.185438	0.126	-0.831684	0.355699	0.373016	0.195862
206262_at	ADH1C	alcohol dehydrogenase 1C (class I), gamma polypeptide	126	0.203755	0.234	-0.829738	0.984308	0.944444	-0.0219539
214774_x_at	TOX3	TOX high mobility group box family member 3	27324	0.134858	0.071	-0.828103	0.173312	0.0634921	-0.210935
226420_at	EVI1	ecotropic viral integration site 1	2122	0.0896443	0.074	-0.826984	0.849998	0.873016	0.133037
219935_at	ADAMTS5	ADAM metallopeptidase with thrombospondin type 1 motif, 5	11096	0.26161	0.295	-0.821744	0.627567	0.706349	0.406912
204006_s_at	FCGR3B	Fc fragment of IgG, low affinity IIIb, receptor (CD16b)	2215	0.264853	0.364	-0.819394	0.19536	0.15873	1.16493
202409_at	IGF2	insulin-like growth factor 2 (somatomedin A)	3481	0.0750493	0.053	-0.816925	0.752694	0.777778	-0.529596
226997_at	ADAMTS12	ADAM metallopeptidase with thrombospondin type 1 motif, 12	81792	0.104366	0.084	-0.816538	0.859808	0.769841	-0.0760127
205111_s_at	PLCE1	phospholipase C, epsilon 1	51196	0.0121116	0.005	-0.814933	0.615348	0.722222	-0.221581
203779_s_at	MPZL2	myelin protein zero-like 2	10205	0.039046	0.025	-0.814622	0.959975	0.944444	-0.0324969
244885_at	NA	NA	NA	0.211469	0.205	-0.813854	0.872424	0.896825	0.23944
213706_at	GPD1	glycerol-3-phosphate dehydrogenase 1 (soluble)	2819	0.338543	0.352	-0.811872	0.950408	0.880952	0.0924366
219682_s_at	TBX3	T-box 3	6926	0.00234687	0.001	-0.810243	0.513383	0.595238	-0.220168
222904_s_at	TMC5	transmembrane channel-like 5	79838	0.244718	0.042	-0.810225	0.38858	0.444444	0.0757947
239155_at	CXADRP1	coxsackie virus and adenovirus receptor pseudogene 1	653108	0.160627	0.15	-0.809389	0.377685	0.388889	-0.524691
225968_at	PRICKLE2	prickle homolog 2 (Drosophila)	166336	0.0583048	0.05	-0.809341	0.715729	0.714286	-0.328326
210512_s_at	VEGFA	vascular endothelial growth factor A	7422	0.0230518	0.038	-0.808291	0.98089	0.968254	0.0153272
202766_s_at	FBN1	fibrillin 1	2200	0.0188324	0.023	-0.807826	0.603226	0.619048	-0.369368
213515_x_at	HBG2	hemoglobin, gamma G	3048	0.345357	0.334	-0.806574	0.748711	0.793651	0.199243
227174_at	WDR72	WD repeat domain 72	256764	0.357113	0.605	-0.80405	0.557202	0.52381	-0.0840022
222450_at	PMEPA1	prostate transmembrane protein, androgen induced 1	56937	0.0481533	0.009	-0.803286	0.19284	0.222222	-0.585689
210168_at	C6	complement component 6	729	0.239588	0.225	-0.803018	0.844072	0.769841	-0.298811
215918_s_at	SPTBN1	spectrin, beta, non-erythrocytic 1	6711	0.192954	0.158	-0.802917	0.985619	0.97619	-0.0194001
205478_at	PPP1R1A	protein phosphatase 1, regulatory (inhibitor) subunit 1A	5502	0.459296	0.457	-0.79737	0.974159	0.960317	-0.0572213
232578_at	CLDN18	claudin 18	51208	0.33323	0.353	-0.796779	0.958569	0.960317	0.00412323
230309_at	NA	NA	NA	0.0761769	0.057	-0.794443	0.359832	0.404762	-0.503795
201852_x_at	COL3A1	collagen, type III, alpha 1	1281	0.146304	0.144	-0.792608	0.848788	0.896825	-0.189452
223278_at	GJB2	gap junction protein, beta 2, 26kDa	2706	0.079376	0.016	-0.791974	0.722634	0.722222	-0.0815895
213993_at	SPON1	spondin 1, extracellular matrix protein	10418	0.15913	0.175	-0.791374	0.528265	0.531746	0.586656
238419_at	PHLDB2	pleckstrin homology-like domain, family B, member 2	90102	0.0403045	0.012	-0.791358	0.171497	0.142857	-0.648207
213568_at	OSR2	odd-skipped related 2 (Drosophila)	116039	0.0608969	0.048	-0.790236	0.958518	0.952381	-0.0747781
228409_at	KIAA1881	KIAA1881	729359	0.265169	0.251	-0.787523	0.89727	0.833333	0.167362
203324_s_at	CAV2	caveolin 2	858	0.137455	0.13	-0.786655	0.793441	0.753968	-0.227684
203407_at	PPL	periplakin	5493	0.110087	0.088	-0.7864	0.665037	0.738095	-0.275292
224209_s_at	GDA	guanine deaminase	9615	0.39222	0.844	-0.783654	0.853105	0.833333	-0.0145802
216973_s_at	HOXB7	homeobox B7	3217	0.0960132	0.059	-0.780447	0.0251005	0.047619	-0.763056
208396_s_at	PDE1A	phosphodiesterase 1A, calmodulin-dependent	5136	0.0101349	0.007	-0.778904	0.354668	0.349206	-0.679791
228115_at	FAM59A	family with sequence similarity 59, member A	NA	0.0708614	0.042	-0.778689	0.320849	0.412698	-0.593147
231762_at	FGF10	fibroblast growth factor 10	2255	0.0478619	0.056	-0.776919	0.772018	0.68254	0.202537
222257_s_at	ACE2	angiotensin I converting enzyme (peptidyl-dipeptidase A) 2	59272	0.109799	0.093	-0.776766	0.99743	0.992063	-0.000591784
1557832_at	NA	NA	NA	0.315241	0.353	-0.776558	0.997954	1	-0.00229214
206515_at	CYP4F3	cytochrome P450, family 4, subfamily F, polypeptide 3	4051	0.245796	0.287	-0.776553	0.485418	0.412698	0.665248
204848_x_at	HBG1	hemoglobin, gamma A	3047	0.304644	0.284	-0.776232	0.611688	0.698413	0.256698
223249_at	CLDN12	claudin 12	9069	0.196858	0.128	-0.775637	0.792796	0.793651	-0.0545706
227526_at	CDON	Cdon homolog (mouse)	50937	0.00439655	0.007	-0.775251	0.157724	0.119048	-0.70191
212097_at	CAV1	caveolin 1, caveolae protein, 22kDa	857	0.0933017	0.081	-0.773676	0.785395	0.769841	-0.252409
244276_at	KLB	klotho beta	152831	0.315585	0.363	-0.773086	0.817721	0.968254	-0.272351
226067_at	C20orf114	chromosome 20 open reading frame 114	92747	0.349021	0.49	-0.770242	0.984033	1	-0.000823821
215646_s_at	VCAN	versican	1462	0.276817	0.32	-0.770232	0.180254	0.150794	1.47656
204348_s_at	AK3L1	adenylate kinase 3-like 1	205	0.124755	0.117	-0.769973	0.856108	0.84127	-0.125136
203065_s_at	CAV1	caveolin 1, caveolae protein, 22kDa	857	0.100681	0.085	-0.76718	0.71743	0.674603	-0.33525
218651_s_at	LARP6	La ribonucleoprotein domain family, member 6	55323	0.0272843	0.004	-0.765931	0.387623	0.484127	-0.763536
208170_s_at	TRIM31	tripartite motif-containing 31	11074	0.257463	0.087	-0.765868	0.172144	0.277778	0.118308
228221_at	SLC44A3	solute carrier family 44, member 3	126969	0.124162	0.048	-0.765681	0.868961	0.809524	-0.0452177
205927_s_at	CTSE	cathepsin E	1510	0.292787	0.246	-0.764808	0.877037	0.738095	0.0297463
218804_at	ANO1	anoctamin 1, calcium activated chloride channel	55107	0.185545	0.137	-0.7646	0.666471	0.722222	-0.350376
215034_s_at	TM4SF1	transmembrane 4 L six family member 1	4071	0.0578039	0.035	-0.764102	0.664929	0.690476	-0.27482
225342_at	AK3L1	adenylate kinase 3-like 1	205	0.145786	0.142	-0.763779	0.758386	0.690476	-0.223078
210258_at	RGS13	regulator of G-protein signaling 13	6003	0.0718118	0.069	-0.763072	0.512423	0.460317	0.576171
204464_s_at	EDNRA	endothelin receptor type A	1909	0.0332721	0.019	-0.761601	0.461753	0.507937	-0.593765
231807_at	KIAA1217	KIAA1217	56243	0.00858787	0.006	-0.761259	0.0263011	0.0238095	-0.757776
230323_s_at	TMEM45B	transmembrane protein 45B	120224	0.26295	0.278	-0.760114	0.797239	0.81746	-0.0592902
218963_s_at	KRT23	keratin 23 (histone deacetylase inducible)	25984	0.145915	0.208	-0.759229	0.669132	0.603175	0.228216
204419_x_at	HBG2	hemoglobin, gamma G	3048	0.354461	0.336	-0.757874	0.61153	0.809524	0.260744
225162_at	SH3D19	SH3 domain containing 19	152503	0.0551418	0.052	-0.756841	0.555116	0.579365	-0.552568
233364_s_at	NA	NA	NA	0.0349839	0.031	-0.756483	0.470975	0.5	0.261974
202036_s_at	SFRP1	secreted frizzled-related protein 1	6422	0.134875	0.129	-0.756361	0.873078	0.587302	-0.161439
221088_s_at	PPP1R9A	protein phosphatase 1, regulatory (inhibitor) subunit 9A	55607	0.108804	0.098	-0.756235	0.247654	0.325397	-0.333121
1555854_at	NA	NA	NA	0.152316	0.101	-0.755937	0.671083	0.539683	-0.393416
225975_at	PCDH18	protocadherin 18	54510	0.144727	0.139	-0.755534	0.578206	0.603175	-0.591091
204463_s_at	EDNRA	endothelin receptor type A	1909	0.0540677	0.028	-0.755028	0.464281	0.492063	-0.546491
238066_at	RBP7	retinol binding protein 7, cellular	116362	0.163459	0.177	-0.754421	0.758239	0.68254	-0.27711
225548_at	SHROOM3	shroom family member 3	57619	0.190498	0.109	-0.751516	0.397135	0.555556	-0.722768
228885_at	MAMDC2	MAM domain containing 2	256691	0.180934	0.153	-0.751394	0.739695	0.785714	-0.391675
226189_at	ITGB8	integrin, beta 8	3696	0.0612286	0.066	-0.750917	0.261617	0.468254	-0.571049
228933_at	NHS	Nance-Horan syndrome (congenital cataracts and dental anomalies)	4810	0.0650306	0.039	-0.749669	0.440162	0.47619	-0.271795
209774_x_at	CXCL2	chemokine (C-X-C motif) ligand 2	2920	0.0662487	0.083	-0.748889	0.158775	0.198413	-0.7625
209298_s_at	ITSN1	intersectin 1 (SH3 domain protein)	6453	0.081436	0.097	-0.748836	0.358345	0.357143	-0.534903
202075_s_at	PLTP	phospholipid transfer protein	5360	0.174402	0.172	-0.748297	0.224911	0.230159	0.646953
210119_at	KCNJ15	potassium inwardly-rectifying channel, subfamily J, member 15	3772	0.249604	0.326	-0.747914	0.30729	0.301587	0.638952
1553986_at	RASEF	RAS and EF-hand domain containing	158158	0.151127	0.072	-0.747355	0.230789	0.301587	-0.507268
205517_at	GATA4	GATA binding protein 4	2626	0.246627	0.093	-0.747253	0.564268	0.515873	0.063748
223349_s_at	BOK	BCL2-related ovarian killer	666	0.170337	0.167	-0.746826	0.542543	0.579365	-0.546466
212531_at	LCN2	lipocalin 2	3934	0.35549	0.619	-0.746713	0.691962	0.690476	-0.117879
209493_at	PDZD2	PDZ domain containing 2	23037	0.186276	0.141	-0.746312	0.54577	0.595238	-0.593035
230493_at	SHISA2	shisa homolog 2 (Xenopus laevis)	387914	0.0703217	0.014	-0.746085	0.223139	0.269841	-0.568203
216594_x_at	AKR1C1	aldo-keto reductase family 1, member C1 (dihydrodiol dehydrogenase 1; 20-alpha (3-alpha)-hydroxysteroid dehydrogenase)	1645	0.159554	0.141	-0.746031	0.661841	0.642857	-0.429067
204470_at	CXCL1	chemokine (C-X-C motif) ligand 1 (melanoma growth stimulating activity, alpha)	2919	0.0769633	0.095	-0.745915	0.139487	0.198413	-0.961543
210964_s_at	GYG2	glycogenin 2	8908	0.370607	0.449	-0.745663	0.945148	0.960317	-0.0951851
230765_at	KIAA1239	KIAA1239	57495	0.22247	0.084	-0.744158	0.483529	0.769841	-0.622684
221024_s_at	SLC2A10	solute carrier family 2 (facilitated glucose transporter), member 10	81031	0.00945881	0.004	-0.743594	0.524571	0.539683	-0.295077
219932_at	SLC27A6	solute carrier family 27 (fatty acid transporter), member 6	28965	0.0791568	0.081	-0.742502	0.124116	0.111111	-0.788276
216623_x_at	TOX3	TOX high mobility group box family member 3	27324	0.179975	0.074	-0.741135	0.314667	0.388889	-0.31765
214063_s_at	TF	transferrin	7018	0.291423	0.267	-0.740729	0.472177	0.507937	-0.548394
219410_at	TMEM45A	transmembrane protein 45A	55076	0.117216	0.151	-0.739706	0.866958	0.857143	0.0892812
222161_at	NAALAD2	N-acetylated alpha-linked acidic dipeptidase 2	10003	0.084311	0.063	-0.738977	0.377747	0.515873	-0.653393
209387_s_at	TM4SF1	transmembrane 4 L six family member 1	4071	0.0557812	0.041	-0.738165	0.745205	0.753968	-0.204009
231050_at	HRASLS5	HRAS-like suppressor family, member 5	117245	0.177639	0.165	-0.737282	0.791459	0.992063	-0.183738
203510_at	MET	met proto-oncogene (hepatocyte growth factor receptor)	4233	0.0454369	0.034	-0.736689	0.261047	0.246032	-0.679443
219263_at	RNF128	ring finger protein 128	79589	0.332771	0.534	-0.736559	0.560528	0.690476	-0.0424774
228501_at	GALNTL2	UDP-N-acetyl-alpha-D-galactosamine:polypeptide N-acetylgalactosaminyltransferase-like 2	117248	0.247015	0.21	-0.736338	0.196775	0.222222	-1.10834
227875_at	KLHL13	kelch-like 13 (Drosophila)	90293	0.0213693	0.023	-0.736253	0.243628	0.277778	-0.519355
215506_s_at	DIRAS3	DIRAS family, GTP-binding RAS-like 3	9077	0.0626453	0.057	-0.735745	0.966013	0.928571	0.0139566
227522_at	CMBL	carboxymethylenebutenolidase homolog (Pseudomonas)	134147	0.133061	0.172	-0.735551	0.964912	0.960317	-0.0248356
226147_s_at	PIGR	polymeric immunoglobulin receptor	5284	0.445792	0.802	-0.735063	0.435763	0.507937	0.144849
235924_at	NA	NA	NA	0.11817	0.076	-0.734103	0.128907	0.0952381	-0.310117
204844_at	ENPEP	glutamyl aminopeptidase (aminopeptidase A)	2028	0.0768305	0.079	-0.731969	0.914941	0.928571	-0.0994603
219902_at	BHMT2	betaine-homocysteine methyltransferase 2	23743	0.103714	0.086	-0.73176	0.355287	0.380952	-0.461714
211161_s_at	COL3A1	collagen, type III, alpha 1	1281	0.180733	0.172	-0.731495	0.733517	0.769841	-0.351001
238029_s_at	SLC16A14	solute carrier family 16, member 14 (monocarboxylic acid transporter 14)	151473	0.00782668	0.01	-0.731121	0.974632	0.97619	-0.00971062
217428_s_at	COL10A1	collagen, type X, alpha 1	1300	0.399443	0.931	-0.730871	0.644339	0.634921	-0.0782203
219508_at	GCNT3	glucosaminyl (N-acetyl) transferase 3, mucin type	9245	0.260944	0.215	-0.729428	0.213827	0.269841	0.210841
212354_at	SULF1	sulfatase 1	23213	0.158379	0.141	-0.729373	0.994837	0.984127	-0.00588146
204272_at	LGALS4	lectin, galactoside-binding, soluble, 4	3960	0.373475	0.703	-0.728199	0.811694	0.809524	-0.0448096
213001_at	ANGPTL2	angiopoietin-like 2	23452	0.0619439	0.044	-0.726853	0.767028	0.777778	-0.229404
209283_at	CRYAB	crystallin, alpha B	1410	0.240401	0.202	-0.726286	0.655554	0.68254	-0.568511
212768_s_at	OLFM4	olfactomedin 4	10562	0.237941	0.337	-0.726224	0.439158	0.571429	-0.0763649
211527_x_at	VEGFA	vascular endothelial growth factor A	7422	0.0115026	0.012	-0.72608	0.99573	0.992063	0.00278498
210143_at	ANXA10	annexin A10	11199	0.202331	0.018	-0.724713	0.928577	0.928571	-0.0112715
206742_at	FIGF	c-fos induced growth factor (vascular endothelial growth factor D)	2277	0.157105	0.15	-0.723287	0.920374	0.920635	0.114278
224463_s_at	C11orf70	chromosome 11 open reading frame 70	85016	0.0217687	0.009	-0.722776	0.355153	0.388889	-0.464404
222725_s_at	PALMD	palmdelphin	54873	0.223649	0.206	-0.722698	0.853418	0.888889	0.263328
228400_at	SHROOM3	shroom family member 3	57619	0.178108	0.041	-0.722694	0.702338	0.753968	-0.213219
235737_at	TSLP	thymic stromal lymphopoietin	85480	0.0496693	0.034	-0.720993	0.109113	0.0952381	-0.943717
219377_at	FAM59A	family with sequence similarity 59, member A	64762	0.107823	0.137	-0.720974	0.387255	0.539683	-0.663857
209016_s_at	KRT7	keratin 7	3855	0.186131	0.013	-0.719688	0.480943	0.507937	-0.0913147
227236_at	TSPAN2	tetraspanin 2	10100	0.0655908	0.069	-0.719261	0.767222	0.730159	-0.233521
219795_at	SLC6A14	solute carrier family 6 (amino acid transporter), member 14	11254	0.283539	0.042	-0.717571	0.387022	0.388889	0.0613514
235368_at	ADAMTS5	ADAM metallopeptidase with thrombospondin type 1 motif, 5	11096	0.303837	0.334	-0.716698	0.622044	0.68254	0.382761
202628_s_at	SERPINE1	serpin peptidase inhibitor, clade E (nexin, plasminogen activator inhibitor type 1), member 1	5054	0.235597	0.247	-0.716378	0.289782	0.611111	0.694894
225380_at	SGK493	protein kinase-like protein SgK493	91461	0.0674175	0.068	-0.715218	0.912519	0.896825	-0.073139
207076_s_at	ASS1	argininosuccinate synthetase 1	445	0.185977	0.184	-0.714765	0.847173	0.833333	-0.15774
219993_at	SOX17	SRY (sex determining region Y)-box 17	64321	0.135037	0.118	-0.714217	0.762436	0.81746	-0.182367
227628_at	GPX8	glutathione peroxidase 8 (putative)	493869	0.091428	0.062	-0.713436	0.81747	0.825397	-0.16635
205932_s_at	MSX1	msh homeobox 1	4487	0.0525532	0.03	-0.712332	0.956264	0.952381	-0.0255127
238898_at	NA	NA	NA	0.163417	0.245	-0.7118	0.431739	0.444444	-0.273739
233011_at	ANXA1	annexin A1	301	0.186019	0.182	-0.710009	0.66513	0.698413	0.222798
213519_s_at	LAMA2	laminin, alpha 2	3908	0.0657124	0.058	-0.708497	0.863671	0.920635	0.13113
204778_x_at	HOXB7	homeobox B7	3217	0.04179	0.018	-0.708296	0.0402696	0.031746	-0.463799
213348_at	CDKN1C	cyclin-dependent kinase inhibitor 1C (p57, Kip2)	1028	0.138813	0.091	-0.707439	0.406588	0.396825	-0.712993
209220_at	GPC3	glypican 3	2719	0.115294	0.113	-0.706912	0.831858	0.809524	0.19548
242541_at	ABCA9	ATP-binding cassette, sub-family A (ABC1), member 9	10350	0.197364	0.219	-0.70619	0.866979	0.912698	-0.124003
222020_s_at	NTM	neurotrimin	50863	0.166936	0.183	-0.705683	0.860892	0.722222	-0.0700782
206834_at	HBD	hemoglobin, delta	3045	0.240037	0.233	-0.704895	0.458188	0.452381	0.383248
208711_s_at	CCND1	cyclin D1	595	0.0306508	0.003	-0.704784	0.0890288	0.0555556	-0.307821
223430_at	SIK2	salt-inducible kinase 2	23235	0.0720373	0.061	-0.704747	0.555394	0.68254	-0.289085
214505_s_at	FHL1	four and a half LIM domains 1	2273	0.108788	0.072	-0.703941	0.528609	0.595238	-0.675498
218736_s_at	PALMD	palmdelphin	54873	0.272634	0.268	-0.70378	0.928878	0.944444	0.12039
226064_s_at	DGAT2	diacylglycerol O-acyltransferase homolog 2 (mouse)	84649	0.249215	0.283	-0.703518	0.921244	0.849206	-0.0817814
235591_at	SSTR1	somatostatin receptor 1	6751	0.155317	0.021	-0.702167	0.734395	0.912698	-0.135017
215076_s_at	COL3A1	collagen, type III, alpha 1	1281	0.147967	0.147	-0.701609	0.7753	0.801587	-0.25319
205330_at	MN1	meningioma (disrupted in balanced translocation) 1	4330	0.113672	0.115	-0.70083	0.799758	0.809524	0.174484
225627_s_at	CACHD1	cache domain containing 1	57685	0.0693884	0.067	-0.700727	0.320857	0.357143	-0.626847
217551_at	LOC441453	similar to olfactory receptor, family 7, subfamily A, member 17	441453	0.213736	0.056	-0.700267	0.227266	0.222222	-0.343831
205499_at	SRPX2	sushi-repeat-containing protein, X-linked 2	27286	0.152364	0.164	-0.700132	0.98991	0.992063	-0.0136955
203649_s_at	PLA2G2A	phospholipase A2, group IIA (platelets, synovial fluid)	5320	0.263335	0.242	-0.697242	0.466986	0.492063	1.1245
204424_s_at	LMO3	LIM domain only 3 (rhombotin-like 2)	55885	0.309981	0.293	-0.697072	0.96622	0.944444	-0.0533025
200635_s_at	PTPRF	protein tyrosine phosphatase, receptor type, F	5792	0.120657	0.132	-0.696501	0.343041	0.349206	-0.482256
212148_at	PBX1	pre-B-cell leukemia homeobox 1	5087	0.015625	0.015	-0.694675	0.148187	0.15873	-0.689943
215014_at	KCND3	potassium voltage-gated channel, Shal-related subfamily, member 3	3752	0.0493138	0.016	-0.69452	0.803369	0.833333	0.156869
1555564_a_at	CFI	complement factor I	3426	0.0262306	0.024	-0.69368	0.689344	0.642857	-0.191323
225688_s_at	PHLDB2	pleckstrin homology-like domain, family B, member 2	90102	0.0338113	0.038	-0.693142	0.0947327	0.0873016	-1.11195
211719_x_at	FN1	fibronectin 1	2335	0.106248	0.083	-0.692956	0.986504	0.97619	0.0135311
206025_s_at	TNFAIP6	tumor necrosis factor, alpha-induced protein 6	7130	0.209347	0.227	-0.692858	0.705046	0.785714	0.326172
219825_at	CYP26B1	cytochrome P450, family 26, subfamily B, polypeptide 1	56603	0.0281086	0.02	-0.692396	0.503353	0.611111	-0.406627
1568752_s_at	RGS13	regulator of G-protein signaling 13	6003	0.0555143	0.062	-0.692045	0.495882	0.404762	0.574238
224646_x_at	H19	H19, imprinted maternally expressed transcript (non-protein coding)	283120	0.0673719	0.056	-0.691999	0.994265	0.992063	-0.00930127
225009_at	CMTM4	CKLF-like MARVEL transmembrane domain containing 4	146223	0.0868184	0.024	-0.69107	0.210026	0.269841	-0.353177
231773_at	ANGPTL1	angiopoietin-like 1	9068	0.0580833	0.045	-0.690881	0.824019	0.81746	-0.265124
222449_at	PMEPA1	prostate transmembrane protein, androgen induced 1	56937	0.0822772	0.076	-0.690461	0.332128	0.396825	-0.369257
203780_at	MPZL2	myelin protein zero-like 2	10205	0.136788	0.144	-0.689643	0.942496	0.936508	-0.054808
210298_x_at	FHL1	four and a half LIM domains 1	2273	0.124864	0.093	-0.689415	0.490923	0.555556	-0.755877
221884_at	EVI1	ecotropic viral integration site 1	2122	0.123242	0.127	-0.689288	0.944597	0.968254	0.0461134
202886_s_at	PPP2R1B	protein phosphatase 2 (formerly 2A), regulatory subunit A, beta isoform	5519	0.0725102	0.059	-0.688719	0.887229	0.944444	-0.0756701
205825_at	PCSK1	proprotein convertase subtilisin/kexin type 1	5122	0.190583	0.019	-0.688319	0.0337486	0.047619	0.377263
228494_at	PPP1R9A	protein phosphatase 1, regulatory (inhibitor) subunit 9A	55607	0.148169	0.176	-0.688229	0.154986	0.15873	-0.578137
229967_at	CMTM2	CKLF-like MARVEL transmembrane domain containing 2	146225	0.27452	0.339	-0.687787	0.50191	0.428571	0.603825
215108_x_at	TOX3	TOX high mobility group box family member 3	27324	0.150514	0.029	-0.68702	0.178981	0.134921	-0.153768
227059_at	GPC6	glypican 6	10082	0.0765182	0.056	-0.686622	0.431821	0.5	-0.41108
205295_at	CKMT2	creatine kinase, mitochondrial 2 (sarcomeric)	1160	0.10431	0.07	-0.686235	0.403457	0.396825	-0.581184
226237_at	NA	NA	NA	0.191801	0.196	-0.685716	0.795583	0.785714	-0.265135
214235_at	CYP3A5P2	cytochrome P450, family 3, subfamily A, polypeptide 5 pseudogene 2	79424	0.304993	0.542	-0.685261	0.263742	0.333333	0.170328
223828_s_at	LGALS12	lectin, galactoside-binding, soluble, 12	85329	0.328931	0.384	-0.68397	0.942168	0.936508	0.0607784
212353_at	SULF1	sulfatase 1	23213	0.215715	0.204	-0.683778	0.988673	1	0.0140089
203824_at	TSPAN8	tetraspanin 8	7103	0.143809	0.105	-0.683443	0.378573	0.380952	-0.58348
1552575_a_at	C6orf141	chromosome 6 open reading frame 141	135398	0.140697	0.064	-0.682887	0.0068823	0.0238095	-0.686676
219476_at	C1orf116	chromosome 1 open reading frame 116	79098	0.342321	0.46	-0.680951	0.239019	0.325397	0.134702
209581_at	PLA2G16	phospholipase A2, group XVI	11145	0.21926	0.258	-0.680914	0.546244	0.626984	-0.397575
207414_s_at	PCSK6	proprotein convertase subtilisin/kexin type 6	5046	0.0206823	0.029	-0.679317	0.0361548	0.031746	-0.841854
204865_at	CA3	carbonic anhydrase III, muscle specific	761	0.313554	0.365	-0.679075	0.497398	0.595238	-0.676566
221729_at	COL5A2	collagen, type V, alpha 2	1290	0.161623	0.142	-0.679068	0.997967	0.992063	0.0016534
226145_s_at	FRAS1	Fraser syndrome 1	80144	0.278098	0.239	-0.679029	0.472165	0.52381	-0.276818
235638_at	RASSF6	Ras association (RalGDS/AF-6) domain family member 6	166824	0.158695	0.147	-0.678633	0.486521	0.52381	0.403058
203571_s_at	C10orf116	chromosome 10 open reading frame 116	10974	0.291254	0.266	-0.678176	0.72988	0.698413	-0.396731
205207_at	IL6	interleukin 6 (interferon, beta 2)	3569	0.226974	0.272	-0.677972	0.386615	0.460317	0.631651
223378_at	GLIS2	GLIS family zinc finger 2	84662	0.0214303	0.002	-0.677791	0.37363	0.531746	-0.390954
1552502_s_at	RHBDL2	rhomboid, veinlet-like 2 (Drosophila)	54933	0.0775621	0.003	-0.677301	0.0648561	0.0793651	-0.431228
227196_at	RHPN2	rhophilin, Rho GTPase binding protein 2	85415	0.21862	0.145	-0.676993	0.289845	0.373016	-0.23423
225424_at	GPAM	glycerol-3-phosphate acyltransferase, mitochondrial	57678	0.377677	0.428	-0.676963	0.980805	0.928571	-0.0282055
226374_at	NA	NA	NA	0.337338	0.326	-0.676188	0.246185	0.214286	-1.12169
1553105_s_at	DSG2	desmoglein 2	1829	0.0464537	0.034	-0.676006	0.115906	0.103175	-0.422822
212344_at	SULF1	sulfatase 1	23213	0.163055	0.155	-0.67458	0.916621	0.912698	0.0685373
206826_at	PMP2	peripheral myelin protein 2	5375	0.0540199	0.03	-0.674384	0.395026	0.65873	-0.892675
201539_s_at	FHL1	four and a half LIM domains 1	2273	0.128995	0.099	-0.67305	0.56855	0.650794	-0.678411
202403_s_at	COL1A2	collagen, type I, alpha 2	1278	0.0942541	0.093	-0.67259	0.961917	0.984127	-0.0383171
227475_at	FOXQ1	forkhead box Q1	94234	0.431592	0.821	-0.672402	0.311656	0.309524	0.18514
237351_at	NA	NA	NA	0.24686	0.231	-0.671279	0.898611	0.801587	-0.143912
213150_at	HOXA10	homeobox A10	3206	0.0541213	0.033	-0.671042	0.156845	0.0396825	-0.996961
236548_at	GIPC2	GIPC PDZ domain containing family, member 2	54810	0.0835416	0.091	-0.670818	0.44517	0.396825	-0.294873
200637_s_at	PTPRF	protein tyrosine phosphatase, receptor type, F	5792	0.108322	0.129	-0.670418	0.569154	0.587302	-0.265694
219937_at	TRHDE	thyrotropin-releasing hormone degrading enzyme	29953	0.12623	0.084	-0.669574	0.72402	0.746032	-0.18186
204469_at	PTPRZ1	protein tyrosine phosphatase, receptor-type, Z polypeptide 1	5803	0.153382	0.063	-0.669326	0.720013	0.706349	0.0449247
1552509_a_at	CD300LG	CD300 molecule-like family member g	146894	0.213114	0.2	-0.669077	0.946056	0.904762	0.0608686
218162_at	OLFML3	olfactomedin-like 3	56944	0.103641	0.097	-0.668354	0.642683	0.68254	-0.274281
232090_at	LOC100128178	similar to hCG2041313	100128178	0.0502248	0.045	-0.668309	0.313732	0.277778	-0.584454
203434_s_at	MME	membrane metallo-endopeptidase	4311	0.193536	0.179	-0.66731	0.784255	0.81746	0.259479
227874_at	EMCN	endomucin	51705	0.143967	0.152	-0.667097	0.804679	0.785714	-0.25564
1553296_at	GPR128	G protein-coupled receptor 128	84873	0.321439	0.213	-0.666682	0.915932	0.468254	0.0110654
212094_at	PEG10	paternally expressed 10	23089	0.0948889	0.015	-0.66634	0.208236	0.261905	-0.449385
218182_s_at	CLDN1	claudin 1	9076	0.194592	0.097	-0.665872	0.316774	0.357143	-0.111243
204422_s_at	FGF2	fibroblast growth factor 2 (basic)	2247	0.195766	0.19	-0.665598	0.321197	0.452381	-0.577352
205357_s_at	AGTR1	angiotensin II receptor, type 1	185	0.271824	0.237	-0.66559	0.940676	0.944444	-0.0874585
235892_at	NA	NA	NA	0.203586	0.153	-0.665501	0.127578	0.119048	-1.00068
209160_at	AKR1C3	aldo-keto reductase family 1, member C3 (3-alpha hydroxysteroid dehydrogenase, type II)	8644	0.184007	0.193	-0.663333	0.885701	0.904762	-0.133071
230087_at	PRIMA1	proline rich membrane anchor 1	145270	0.00499945	0.006	-0.663109	0.393148	0.484127	-0.522544
230630_at	AK3L1	adenylate kinase 3-like 1	205	0.0612269	0.043	-0.662796	0.873248	0.849206	-0.0924092
212464_s_at	FN1	fibronectin 1	2335	0.120015	0.098	-0.662462	0.986338	0.960317	-0.0131878
222288_at	NA	NA	NA	0.0112071	0.006	-0.662211	0.540471	0.650794	-0.368457
229222_at	ACSS3	acyl-CoA synthetase short-chain family member 3	79611	0.0787002	0.01	-0.661727	0.419138	0.452381	-0.542718
213182_x_at	CDKN1C	cyclin-dependent kinase inhibitor 1C (p57, Kip2)	1028	0.101526	0.058	-0.661674	0.441828	0.5	-0.609758
202454_s_at	ERBB3	v-erb-b2 erythroblastic leukemia viral oncogene homolog 3 (avian)	2065	0.274538	0.183	-0.661284	0.373429	0.515873	-0.447726
201579_at	FAT1	FAT tumor suppressor homolog 1 (Drosophila)	2195	0.119331	0.121	-0.660466	0.326251	0.436508	-0.417344
212013_at	PXDN	peroxidasin homolog (Drosophila)	7837	0.0918335	0.104	-0.659116	0.863213	0.873016	-0.139103
218186_at	RAB25	RAB25, member RAS oncogene family	57111	0.330395	0.322	-0.657935	0.448487	0.579365	0.058268
239185_at	ABCA9	ATP-binding cassette, sub-family A (ABC1), member 9	10350	0.170177	0.159	-0.657783	0.585206	0.706349	-0.317145
216442_x_at	FN1	fibronectin 1	2335	0.129387	0.106	-0.657275	0.966394	0.944444	-0.0331301
202627_s_at	SERPINE1	serpin peptidase inhibitor, clade E (nexin, plasminogen activator inhibitor type 1), member 1	5054	0.264194	0.25	-0.6571	0.380865	0.68254	0.584042
200636_s_at	PTPRF	protein tyrosine phosphatase, receptor type, F	5792	0.119383	0.134	-0.656836	0.292806	0.325397	-0.494561
219304_s_at	PDGFD	platelet derived growth factor D	80310	0.0279144	0.017	-0.655984	0.593134	0.634921	-0.284306
213486_at	COPG2	coatomer protein complex, subunit gamma 2	26958	0.313909	0.377	-0.65546	0.982693	0.920635	-0.0168597
205150_s_at	KIAA0644	KIAA0644 gene product	9865	0.123283	0.155	-0.655361	0.70416	0.674603	-0.233586
205366_s_at	HOXB6	homeobox B6	3216	0.0537246	0.017	-0.654373	0.385728	0.333333	-0.22221
221731_x_at	VCAN	versican	1462	0.334892	0.353	-0.653788	0.161979	0.142857	1.54226
214455_at	HIST1H2BC	histone cluster 1, H2bc	8347	0.109229	0.114	-0.653157	0.477647	0.571429	0.287326
226311_at	NA	NA	NA	0.138399	0.165	-0.652793	0.487684	0.531746	0.421984
237974_at	ABHD12B	abhydrolase domain containing 12B	145447	0.260333	0.09	-0.652488	0.772689	0.777778	-0.0310395
202085_at	TJP2	tight junction protein 2 (zona occludens 2)	9414	0.0340464	0.014	-0.651662	0.45234	0.507937	-0.314439
205311_at	DDC	dopa decarboxylase (aromatic L-amino acid decarboxylase)	1644	0.200382	0.081	-0.650931	0.00684049	0.015873	-0.369868
217901_at	DSG2	desmoglein 2	1829	0.0875778	0.095	-0.650896	0.238352	0.214286	-0.522715
218865_at	MOSC1	MOCO sulphurase C-terminal domain containing 1	64757	0.327277	0.359	-0.650763	0.746545	0.753968	-0.309156
220287_at	ADAMTS9	ADAM metallopeptidase with thrombospondin type 1 motif, 9	56999	0.106065	0.106	-0.650709	0.988127	0.992063	-0.0130118
213894_at	THSD7A	thrombospondin, type I, domain containing 7A	221981	0.0468325	0.05	-0.64987	0.528255	0.595238	-0.33989
205428_s_at	CALB2	calbindin 2	794	0.305042	0.318	-0.649643	0.697602	0.698413	-0.372357
210831_s_at	PTGER3	prostaglandin E receptor 3 (subtype EP3)	5733	0.13417	0.043	-0.649625	0.632951	0.571429	-0.362361
226462_at	STXBP6	syntaxin binding protein 6 (amisyn)	29091	0.0130843	0.011	-0.649552	0.233183	0.301587	-0.534391
231213_at	PDE1A	phosphodiesterase 1A, calmodulin-dependent	5136	0.00191402	0	-0.647103	0.269423	0.253968	-0.670077
214043_at	PTPRD	protein tyrosine phosphatase, receptor type, D	5789	0.0474918	0.059	-0.646692	0.780243	0.730159	-0.300061
212328_at	LIMCH1	LIM and calponin homology domains 1	22998	0.0830457	0.075	-0.646653	0.132357	0.15873	-0.845534
219926_at	POPDC3	popeye domain containing 3	64208	0.173552	0.237	-0.64621	0.38279	0.420635	0.112882
204347_at	AK3L1	adenylate kinase 3-like 1	205	0.134652	0.136	-0.646165	0.852314	0.825397	-0.125019
213285_at	TMEM30B	transmembrane protein 30B	161291	0.0911742	0.049	-0.645906	0.285546	0.31746	-0.57232
227289_at	PCDH17	protocadherin 17	27253	0.00324875	0.001	-0.645512	0.880469	0.833333	-0.0324911
204776_at	THBS4	thrombospondin 4	7060	0.0995869	0.078	-0.644899	0.835737	0.785714	-0.178837
244065_at	LOC643827	similar to cell recognition molecule CASPR3	643827	0.0711287	0.083	-0.644896	0.542616	0.539683	-0.258148
204619_s_at	VCAN	versican	1462	0.349353	0.357	-0.642723	0.135588	0.134921	1.414
215729_s_at	VGLL1	vestigial like 1 (Drosophila)	51442	0.417874	0.794	-0.642711	0.442025	0.507937	0.0694525
201069_at	MMP2	matrix metallopeptidase 2 (gelatinase A, 72kDa gelatinase, 72kDa type IV collagenase)	4313	0.102602	0.097	-0.64262	0.887049	0.912698	0.133482
210495_x_at	FN1	fibronectin 1	2335	0.136572	0.119	-0.641895	0.981313	0.960317	-0.0186064
216598_s_at	CCL2	chemokine (C-C motif) ligand 2	6347	0.0744227	0.085	-0.641842	0.396242	0.492063	-0.418181
1554997_a_at	PTGS2	prostaglandin-endoperoxide synthase 2 (prostaglandin G/H synthase and cyclooxygenase)	5743	0.256365	0.293	-0.641499	0.503953	0.579365	-0.626778
213496_at	LPPR4	plasticity related gene 1	9890	0.0350622	0.036	-0.641459	0.537881	0.706349	0.532357
203835_at	LRRC32	leucine rich repeat containing 32	2615	0.0497122	0.04	-0.64106	0.724916	0.793651	-0.204751
209242_at	PEG3	paternally expressed 3	5178	0.148241	0.122	-0.640762	0.385043	0.349206	-0.586007
213661_at	DKFZP586H2123	regeneration associated muscle protease	25891	0.0296093	0.017	-0.640744	0.670326	0.68254	-0.254667
228141_at	GPX8	glutathione peroxidase 8 (putative)	493869	0.132247	0.166	-0.639584	0.935266	0.944444	-0.0550736
230943_at	SOX17	SRY (sex determining region Y)-box 17	64321	0.254799	0.271	-0.639278	0.884418	0.904762	-0.102327
1552732_at	ABRA	actin-binding Rho activating protein	137735	0.268823	0.316	-0.639268	0.637493	0.801587	-0.621998
231382_at	FGF18	fibroblast growth factor 18	8817	0.0443689	0.03	-0.6389	0.941146	0.904762	0.0666011
204304_s_at	PROM1	prominin 1	8842	0.347076	0.414	-0.638511	0.810563	0.777778	-0.12237
226492_at	SEMA6D	sema domain, transmembrane domain (TM), and cytoplasmic domain, (semaphorin) 6D	80031	0.0429613	0.042	-0.638451	0.341373	0.325397	-0.616436
232541_at	NA	NA	NA	0.0974856	0.08	-0.638196	0.428545	0.5	-0.566651
204620_s_at	VCAN	versican	1462	0.337867	0.365	-0.638028	0.161032	0.142857	1.4863
218326_s_at	LGR4	leucine-rich repeat-containing G protein-coupled receptor 4	55366	0.149437	0.184	-0.637741	0.566267	0.531746	-0.515135
205780_at	BIK	BCL2-interacting killer (apoptosis-inducing)	638	0.148056	0.103	-0.637557	0.349608	0.277778	0.44209
227425_at	REPS2	RALBP1 associated Eps domain containing 2	9185	0.0254992	0.009	-0.636839	0.0663899	0.047619	-0.547297
201983_s_at	EGFR	epidermal growth factor receptor (erythroblastic leukemia viral (v-erb-b) oncogene homolog, avian)	1956	0.0237014	0.02	-0.636821	0.183554	0.214286	-0.570468
225079_at	EMP2	epithelial membrane protein 2	2013	0.0446802	0.022	-0.636283	0.234494	0.31746	-0.498205
209789_at	CORO2B	coronin, actin binding protein, 2B	10391	0.096243	0.097	-0.635171	0.0158436	0.0396825	-0.990495
225241_at	CCDC80	coiled-coil domain containing 80	151887	0.0405167	0.023	-0.634672	0.985508	0.992063	0.0184312
226522_at	PODN	podocan	127435	0.0869637	0.069	-0.634521	0.911812	0.896825	-0.122391
213994_s_at	SPON1	spondin 1, extracellular matrix protein	10418	0.224854	0.242	-0.634196	0.705292	0.626984	0.335022
214070_s_at	ATP10B	ATPase, class V, type 10B	23120	0.107942	0.058	-0.634193	0.024576	0.0634921	0.416125
235371_at	GLT8D4	glycosyltransferase 8 domain containing 4	727936	0.0217527	0.004	-0.633974	0.943278	0.968254	0.0400742
224339_s_at	ANGPTL1	angiopoietin-like 1	9068	0.0894238	0.058	-0.632767	0.800975	0.801587	-0.292977
205579_at	HRH1	histamine receptor H1	3269	0.03828	0.041	-0.632587	0.475373	0.595238	-0.384763
209398_at	HIST1H1C	histone cluster 1, H1c	3006	0.0803712	0.071	-0.632565	0.959175	0.960317	0.00964677
239370_at	NA	NA	NA	0.284128	0.474	-0.632369	0.84542	0.698413	-0.138325
219534_x_at	CDKN1C	cyclin-dependent kinase inhibitor 1C (p57, Kip2)	1028	0.109222	0.052	-0.63187	0.401569	0.396825	-0.688639
215870_s_at	PLA2G5	phospholipase A2, group V	5322	0.080361	0.069	-0.6314	0.342006	0.333333	-0.655211
208712_at	CCND1	cyclin D1	595	0.0124131	0.018	-0.631387	0.0418007	0.031746	-0.448092
202831_at	GPX2	glutathione peroxidase 2 (gastrointestinal)	2877	0.320536	0.388	-0.630967	0.349023	0.333333	0.127947
225846_at	RBM35A	RNA binding motif protein 35A	54845	0.377238	0.617	-0.63073	0.961787	0.960317	-0.00623317
225420_at	GPAM	glycerol-3-phosphate acyltransferase, mitochondrial	57678	0.389697	0.433	-0.630723	0.896853	0.777778	-0.140372
223796_at	CNTNAP3	contactin associated protein-like 3	79937	0.0843588	0.096	-0.630119	0.543363	0.5	-0.292978
240303_at	TMC5	transmembrane channel-like 5	79838	0.331967	0.344	-0.629351	0.899623	0.888889	-0.01047
215695_s_at	GYG2	glycogenin 2	8908	0.307245	0.326	-0.629151	0.898617	0.857143	-0.14317
225242_s_at	CCDC80	coiled-coil domain containing 80	151887	0.0552105	0.034	-0.628534	0.977529	0.984127	-0.0311395
228399_at	OSR1	odd-skipped related 1 (Drosophila)	130497	0.167967	0.2	-0.627518	0.904036	0.81746	-0.104814
210832_x_at	PTGER3	prostaglandin E receptor 3 (subtype EP3)	5733	0.236623	0.175	-0.627026	0.757568	0.626984	-0.271747
243864_at	CCDC80	coiled-coil domain containing 80	151887	0.0280287	0.013	-0.626326	0.831715	0.81746	0.201449
204621_s_at	NR4A2	nuclear receptor subfamily 4, group A, member 2	4929	0.153367	0.206	-0.624118	0.774441	0.833333	0.263406
205304_s_at	KCNJ8	potassium inwardly-rectifying channel, subfamily J, member 8	3764	0.0163278	0.005	-0.623509	0.851536	0.849206	-0.128662
220994_s_at	STXBP6	syntaxin binding protein 6 (amisyn)	29091	0.0388969	0.031	-0.623428	0.34281	0.428571	-0.399658
204955_at	SRPX	sushi-repeat-containing protein, X-linked	8406	0.147797	0.125	-0.623291	0.858009	0.896825	0.1786
217771_at	GOLM1	golgi membrane protein 1	51280	0.272668	0.309	-0.621661	0.954858	0.960317	0.0251616
214724_at	DIXDC1	DIX domain containing 1	85458	0.0161505	0.005	-0.621643	0.528732	0.579365	-0.414861
204141_at	TUBB2A	tubulin, beta 2A	7280	0.0311116	0.026	-0.620962	0.962686	0.960317	0.0191864
226192_at	AR	androgen receptor	NA	0.0979776	0.016	-0.620755	0.458997	0.515873	-0.498317
227725_at	ST6GALNAC1	ST6 (alpha-N-acetyl-neuraminyl-2,3-beta-galactosyl-1,3)-N-acetylgalactosaminide alpha-2,6-sialyltransferase 1	55808	0.177126	0.08	-0.619557	0.113996	0.047619	-0.266488
232235_at	DSEL	dermatan sulfate epimerase-like	92126	0.117414	0.099	-0.619175	0.309666	0.31746	-0.589221
244887_at	NA	NA	NA	0.0649531	0.053	-0.618923	0.363248	0.349206	0.740161
214464_at	CDC42BPA	CDC42 binding protein kinase alpha (DMPK-like)	8476	0.0339847	0.021	-0.6189	0.469943	0.515873	-0.322286
204997_at	GPD1	glycerol-3-phosphate dehydrogenase 1 (soluble)	2819	0.386078	0.501	-0.618162	0.966775	0.960317	-0.0474834
203632_s_at	GPRC5B	G protein-coupled receptor, family C, group 5, member B	51704	0.087378	0.078	-0.617052	0.0314902	0.0634921	-0.962598
1555778_a_at	POSTN	periostin, osteoblast specific factor	10631	0.359509	0.362	-0.616997	0.479563	0.492063	0.827983
213855_s_at	LIPE	lipase, hormone-sensitive	3991	0.244573	0.167	-0.616769	0.755542	0.81746	-0.223645
213004_at	ANGPTL2	angiopoietin-like 2	23452	0.0782381	0.055	-0.616067	0.88439	0.84127	-0.109558
230746_s_at	STC1	stanniocalcin 1	6781	0.106668	0.112	-0.615383	0.879063	0.873016	0.0982053
229404_at	TWIST2	twist homolog 2 (Drosophila)	117581	0.220852	0.232	-0.615316	0.903757	0.928571	0.106261
239262_at	NA	NA	NA	0.249324	0.241	-0.614953	0.41474	0.365079	-0.713466
209959_at	NR4A3	nuclear receptor subfamily 4, group A, member 3	8013	0.0258978	0.028	-0.614341	0.193763	0.349206	0.402757
227692_at	GNAI1	guanine nucleotide binding protein (G protein), alpha inhibiting activity polypeptide 1	2770	0.171022	0.145	-0.614307	0.331996	0.380952	-0.783509
211162_x_at	SCD	stearoyl-CoA desaturase (delta-9-desaturase)	6319	0.402105	0.67	-0.614091	0.636223	0.634921	0.389001
206160_at	APOBEC2	apolipoprotein B mRNA editing enzyme, catalytic polypeptide-like 2	10930	0.379133	0.678	-0.613066	0.938791	0.928571	0.00484482
210473_s_at	GPR125	G protein-coupled receptor 125	166647	0.0376079	0.03	-0.612871	0.1283	0.134921	-0.521337
209386_at	TM4SF1	transmembrane 4 L six family member 1	4071	0.0579767	0.049	-0.611977	0.619064	0.626984	-0.287224
209108_at	TSPAN6	tetraspanin 6	7105	0.102821	0.108	-0.611831	0.528826	0.507937	-0.301795
225078_at	EMP2	epithelial membrane protein 2	2013	0.0609479	0.052	-0.611572	0.211153	0.285714	-0.591541
221730_at	COL5A2	collagen, type V, alpha 2	1290	0.190793	0.167	-0.611562	0.964511	0.968254	0.0273758
219970_at	GIPC2	GIPC PDZ domain containing family, member 2	54810	0.0783364	0.076	-0.610972	0.232336	0.253968	-0.427422
201681_s_at	DLG5	discs, large homolog 5 (Drosophila)	9231	0.0159127	0.006	-0.610769	0.391445	0.444444	-0.257101
214581_x_at	TNFRSF21	tumor necrosis factor receptor superfamily, member 21	27242	0.0967437	0.11	-0.610473	0.351474	0.238095	-0.437986
205573_s_at	SNX7	sorting nexin 7	51375	0.0259721	0.023	-0.610001	0.263542	0.269841	-0.47508
202890_at	MAP7	microtubule-associated protein 7	9053	0.12596	0.012	-0.609563	0.60465	0.555556	-0.138384
205374_at	SLN	sarcolipin	6588	0.454722	0.413	-0.609422	0.316521	0.47619	-1.57872
206211_at	SELE	selectin E	6401	0.290018	0.352	-0.609109	0.649222	0.857143	0.501941
235382_at	LVRN	laeverin	206338	0.36516	0.468	-0.608297	0.996465	1	0.00394625
230560_at	STXBP6	syntaxin binding protein 6 (amisyn)	29091	0.0918618	0.076	-0.607618	0.247854	0.293651	-0.968061
224998_at	CMTM4	CKLF-like MARVEL transmembrane domain containing 4	146223	0.0991384	0.034	-0.60721	0.259885	0.34127	-0.202308
214433_s_at	SELENBP1	selenium binding protein 1	8991	0.0925021	0.057	-0.606448	0.361067	0.293651	-0.458341
210963_s_at	GYG2	glycogenin 2	8908	0.281404	0.289	-0.605283	0.96856	0.944444	-0.0289177
208186_s_at	LIPE	lipase, hormone-sensitive	3991	0.291564	0.277	-0.605043	0.804474	0.809524	-0.242282
202554_s_at	GSTM3	glutathione S-transferase mu 3 (brain)	2947	0.105071	0.107	-0.604346	0.693607	0.785714	-0.109479
231098_at	NA	NA	NA	0.0974956	0.097	-0.603927	0.527332	0.5	-0.489064
205044_at	GABRP	gamma-aminobutyric acid (GABA) A receptor, pi	2568	0.305399	0.164	-0.603855	0.153043	0.0873016	-0.128507
204337_at	RGS4	regulator of G-protein signaling 4	5999	0.129529	0.081	-0.603474	0.977143	0.992063	0.0148449
224997_x_at	H19	H19, imprinted maternally expressed transcript (non-protein coding)	283120	0.149171	0.126	-0.60307	0.817915	0.857143	-0.317202
215125_s_at	UGT1A@	UDP glucuronosyltransferase 1 family, polypeptide A cluster	7361	0.377878	0.684	-0.602323	0.530508	0.436508	0.0891308
1552519_at	ACVR1C	activin A receptor, type IC	130399	0.429145	0.536	-0.602155	0.796114	0.801587	-0.257225
210827_s_at	ELF3	E74-like factor 3 (ets domain transcription factor, epithelial-specific )	1999	0.29223	0.28	-0.601366	0.215509	0.31746	0.118627
205870_at	BDKRB2	bradykinin receptor B2	624	0.0956286	0.074	-0.601356	0.998398	0.992063	0.00153416
209243_s_at	PEG3	paternally expressed 3	5178	0.0980212	0.019	-0.60103	0.852858	0.801587	-0.127114
206145_at	RHAG	Rh-associated glycoprotein	6005	0.282358	0.132	-0.600936	0.760282	0.730159	-0.0264143
227618_at	NA	NA	NA	0.0126593	0.007	-0.600718	0.748196	0.769841	-0.147707
210004_at	OLR1	oxidized low density lipoprotein (lectin-like) receptor 1	4973	0.291832	0.274	-0.600602	0.0965162	0.047619	0.847557
235708_at	KLB	klotho beta	152831	0.377283	0.509	-0.600199	0.911531	0.968254	-0.137183
211981_at	COL4A1	collagen, type IV, alpha 1	1282	0.14208	0.145	-0.600139	0.84723	0.896825	0.134365
235891_at	LOC100128178	similar to hCG2041313	100128178	0.0145973	0.012	-0.599102	0.322711	0.293651	-0.285261
204944_at	PTPRG	protein tyrosine phosphatase, receptor type, G	5793	0.0910367	0.094	-0.598643	0.957821	0.968254	0.0314006
223169_s_at	RHOU	ras homolog gene family, member U	58480	0.0965567	0.103	-0.598355	0.621768	0.507937	0.140417
214434_at	HSPA12A	heat shock 70kDa protein 12A	259217	0.176429	0.172	-0.598269	0.798153	0.777778	-0.169499
243582_at	SH3RF2	SH3 domain containing ring finger 2	153769	0.175783	0.045	-0.597583	0.858429	0.880952	0.0318698
215294_s_at	SMARCA1	SWI/SNF related, matrix associated, actin dependent regulator of chromatin, subfamily a, member 1	6594	0.0624766	0.05	-0.597473	0.65941	0.650794	-0.20496
212327_at	LIMCH1	LIM and calponin homology domains 1	22998	0.109379	0.104	-0.597431	0.139084	0.166667	-0.81233
206390_x_at	PF4	platelet factor 4	5196	0.303457	0.293	-0.597063	0.647034	0.650794	-0.155883
1558680_s_at	PDE1A	phosphodiesterase 1A, calmodulin-dependent	5136	0.0188891	0.025	-0.596619	0.41854	0.412698	-0.379934
235849_at	SCARA5	scavenger receptor class A, member 5 (putative)	286133	0.193276	0.185	-0.59641	0.891914	0.960317	0.173366
205289_at	BMP2	bone morphogenetic protein 2	650	0.021932	0.014	-0.595447	0.226957	0.230159	-0.838688
219127_at	ATAD4	ATPase family, AAA domain containing 4	79170	0.404369	0.805	-0.595236	0.438768	0.452381	-0.0982765
219436_s_at	EMCN	endomucin	51705	0.133607	0.114	-0.594985	0.981768	0.97619	0.0219039
210896_s_at	ASPH	aspartate beta-hydroxylase	444	0.183583	0.168	-0.594944	0.959862	0.97619	-0.0285313
202768_at	FOSB	FBJ murine osteosarcoma viral oncogene homolog B	2354	0.310022	0.408	-0.594005	0.318334	0.436508	0.71513
210762_s_at	DLC1	deleted in liver cancer 1	10395	0.135465	0.175	-0.593563	0.739398	0.84127	-0.180072
216248_s_at	NR4A2	nuclear receptor subfamily 4, group A, member 2	4929	0.226086	0.284	-0.593221	0.767017	0.801587	0.289705
230008_at	THSD7A	thrombospondin, type I, domain containing 7A	221981	0.0902237	0.081	-0.593202	0.590407	0.547619	-0.267371
216840_s_at	LAMA2	laminin, alpha 2	3908	0.0883954	0.076	-0.593159	0.885267	0.912698	0.111915
202884_s_at	PPP2R1B	protein phosphatase 2 (formerly 2A), regulatory subunit A, beta isoform	5519	0.13689	0.067	-0.592855	0.915945	0.865079	0.0588758
210198_s_at	PLP1	proteolipid protein 1	5354	0.0923223	0.071	-0.592815	0.790653	0.880952	-0.289478
233547_x_at	PDE1A	phosphodiesterase 1A, calmodulin-dependent	5136	0.00787521	0.009	-0.592096	0.540789	0.444444	-0.358777
1556499_s_at	COL1A1	collagen, type I, alpha 1	1277	0.179763	0.159	-0.592073	0.955865	0.960317	-0.0424885
208596_s_at	UGT1A3	UDP glucuronosyltransferase 1 family, polypeptide A3	54659	0.277995	0.23	-0.59176	0.849254	0.865079	-0.0370274
214920_at	THSD7A	thrombospondin, type I, domain containing 7A	221981	0.0222481	0.017	-0.591353	0.63891	0.674603	-0.215884
212012_at	PXDN	peroxidasin homolog (Drosophila)	7837	0.0861908	0.102	-0.590772	0.869875	0.865079	-0.125646
217875_s_at	PMEPA1	prostate transmembrane protein, androgen induced 1	56937	0.0691271	0.027	-0.590762	0.397718	0.531746	-0.227937
225525_at	CTA-221G9.4	KIAA1671 protein	85379	0.00359774	0	-0.590219	0.0423019	0.0714286	-0.595273
215913_s_at	GULP1	GULP, engulfment adaptor PTB domain containing 1	51454	0.0546391	0.045	-0.589169	0.14678	0.150794	-0.634241
228636_at	BHLHE22	basic helix-loop-helix family, member e22	27319	0.128939	0.154	-0.588935	0.15423	0.134921	-1.1941
205290_s_at	BMP2	bone morphogenetic protein 2	650	0.0463013	0.036	-0.588831	0.225633	0.301587	-0.82822
224999_at	NA	NA	NA	0.00813129	0.001	-0.587724	0.1329	0.206349	-0.674122
237654_at	C14orf50	chromosome 14 open reading frame 50	145376	0.104618	0.056	-0.587524	0.380955	0.396825	-0.168419
222486_s_at	ADAMTS1	ADAM metallopeptidase with thrombospondin type 1 motif, 1	9510	0.185439	0.164	-0.587331	0.899103	0.912698	-0.0895623
219959_at	MOCOS	molybdenum cofactor sulfurase	55034	0.0735127	0.045	-0.58686	0.397014	0.301587	0.222388
227400_at	NFIX	nuclear factor I/X (CCAAT-binding transcription factor)	4784	0.0832199	0.059	-0.58673	0.656277	0.595238	-0.250556
204622_x_at	NR4A2	nuclear receptor subfamily 4, group A, member 2	4929	0.206274	0.281	-0.586165	0.85194	0.888889	0.171004
203962_s_at	NEBL	nebulette	10529	0.0894765	0.011	-0.585534	0.927	0.936508	-0.0310139
213695_at	PON3	paraoxonase 3	5446	0.219192	0.151	-0.584811	0.381412	0.571429	0.224044
229800_at	DCLK1	doublecortin-like kinase 1	9201	0.0753174	0.053	-0.58459	0.555921	0.579365	-0.26495
227623_at	NA	NA	NA	0.0174648	0.007	-0.584542	0.340563	0.412698	-0.494837
219703_at	MNS1	meiosis-specific nuclear structural 1	55329	0.037064	0.052	-0.584244	0.112866	0.174603	-0.484757
203453_at	SCNN1A	sodium channel, nonvoltage-gated 1 alpha	6337	0.321997	0.406	-0.583866	0.129591	0.142857	0.18582
242181_at	NA	NA	NA	0.19136	0.188	-0.583586	0.581243	0.642857	-0.393644
203650_at	PROCR	protein C receptor, endothelial (EPCR)	10544	0.132837	0.138	-0.583578	0.430478	0.380952	-0.467875
241455_at	NA	NA	NA	0.230436	0.064	-0.58318	0.903883	0.896825	0.014947
220065_at	TNMD	tenomodulin	64102	0.411829	0.407	-0.582985	0.894515	0.539683	-0.161806
209436_at	SPON1	spondin 1, extracellular matrix protein	10418	0.22527	0.259	-0.58288	0.719859	0.698413	0.304987
236313_at	CDKN2B	cyclin-dependent kinase inhibitor 2B (p15, inhibits CDK4)	1030	0.30835	0.298	-0.582528	0.776538	0.746032	0.143463
204975_at	EMP2	epithelial membrane protein 2	2013	0.0880138	0.068	-0.582302	0.242147	0.285714	-0.508529
207126_x_at	UGT1A1	UDP glucuronosyltransferase 1 family, polypeptide A1	54658	0.239109	0.103	-0.58228	0.776662	0.81746	0.0343116
231726_at	PCDHB14	protocadherin beta 14	56122	0.0471918	0.04	-0.582246	0.464901	0.468254	-0.231281
205560_at	PCSK5	proprotein convertase subtilisin/kexin type 5	5125	0.0541672	0.065	-0.58146	0.917349	0.920635	-0.0550307
203854_at	CFI	complement factor I	3426	0.0454327	0.041	-0.581435	0.698725	0.706349	-0.19535
203295_s_at	ATP1A2	ATPase, Na+/K+ transporting, alpha 2 (+) polypeptide	477	0.374743	0.394	-0.581335	0.781515	0.833333	-0.320206
1553960_at	SNX21	sorting nexin family member 21	90203	0.0919358	0.077	-0.581275	0.785239	0.563492	-0.160859
209309_at	AZGP1	alpha-2-glycoprotein 1, zinc-binding	563	0.357173	0.429	-0.580626	0.671692	0.746032	-0.475475
219616_at	ACSS3	acyl-CoA synthetase short-chain family member 3	79611	0.10261	0.067	-0.579978	0.600114	0.563492	-0.282543
213832_at	KCND3	potassium voltage-gated channel, Shal-related subfamily, member 3	3752	0.0749263	0.046	-0.579894	0.949762	0.952381	0.0371332
213943_at	TWIST1	twist homolog 1 (Drosophila)	7291	0.135832	0.162	-0.579491	0.506984	0.611111	0.319392
227838_at	NA	NA	NA	0.00737193	0.004	-0.578111	0.0541561	0.0714286	-0.507719
216894_x_at	CDKN1C	cyclin-dependent kinase inhibitor 1C (p57, Kip2)	1028	0.126912	0.068	-0.57744	0.340586	0.380952	-0.702383
203851_at	IGFBP6	insulin-like growth factor binding protein 6	3489	0.258866	0.216	-0.576978	0.90612	0.904762	-0.107639
49452_at	ACACB	acetyl-Coenzyme A carboxylase beta	32	0.386789	0.402	-0.576699	0.679093	0.650794	-0.386305
213765_at	MFAP5	microfibrillar associated protein 5	8076	0.50769	0.48	-0.576332	0.940376	0.944444	0.111849
228863_at	PCDH17	protocadherin 17	27253	0.00946081	0.005	-0.575679	0.872063	0.825397	0.0385426
219087_at	ASPN	asporin	54829	0.316379	0.31	-0.575367	0.634242	0.68254	-0.447156
202289_s_at	TACC2	transforming, acidic coiled-coil containing protein 2	10579	0.169897	0.172	-0.574662	0.908229	0.928571	-0.101307
1554897_s_at	RHBDL2	rhomboid, veinlet-like 2 (Drosophila)	54933	0.111974	0.004	-0.574521	0.213978	0.238095	-0.227523
206101_at	ECM2	extracellular matrix protein 2, female organ and adipocyte specific	1842	0.235587	0.235	-0.574474	0.732647	0.730159	-0.368886
242417_at	PLEKHA7	pleckstrin homology domain containing, family A member 7	144100	0.0883724	0.018	-0.57435	0.44471	0.52381	-0.1164
234640_x_at	NA	NA	NA	0.0341353	0.032	-0.574338	0.563859	0.65873	-0.254332
229839_at	SCARA5	scavenger receptor class A, member 5 (putative)	286133	0.31649	0.304	-0.574084	0.856427	0.984127	0.275485
218934_s_at	HSPB7	heat shock 27kDa protein family, member 7 (cardiovascular)	27129	0.353183	0.39	-0.573838	0.585593	0.690476	-0.545972
227061_at	NA	NA	NA	0.0935501	0.087	-0.573591	0.91158	0.920635	-0.132583
208790_s_at	PTRF	polymerase I and transcript release factor	284119	0.137889	0.12	-0.573556	0.407313	0.492063	-0.583678
238623_at	NA	NA	NA	0.0538614	0.034	-0.573121	0.420515	0.357143	-0.162454
204796_at	EML1	echinoderm microtubule associated protein like 1	2009	0.0239407	0.011	-0.573013	0.421303	0.444444	-0.278469
210809_s_at	POSTN	periostin, osteoblast specific factor	10631	0.353127	0.336	-0.572552	0.534492	0.531746	0.758298
242680_at	NA	NA	NA	0.311724	0.296	-0.572415	0.907917	0.920635	-0.120854
205896_at	SLC22A4	solute carrier family 22 (organic cation/ergothioneine transporter), member 4	6583	0.172495	0.166	-0.571616	0.3891	0.428571	0.490965
223315_at	NTN4	netrin 4	59277	0.034787	0.026	-0.571588	0.513648	0.515873	-0.426195
235342_at	SPOCK3	sparc/osteonectin, cwcv and kazal-like domains proteoglycan (testican) 3	50859	0.24804	0.28	-0.571402	0.740728	0.801587	-0.406727
224396_s_at	ASPN	asporin	54829	0.176456	0.189	-0.571194	0.622867	0.626984	-0.384926
222940_at	SULT1E1	sulfotransferase family 1E, estrogen-preferring, member 1	6783	0.335139	0.419	-0.570771	0.0718941	0.103175	0.220767
214889_at	FAM149A	family with sequence similarity 149, member A	25854	0.128535	0.09	-0.570718	0.509018	0.5	-0.370142
237177_at	CNTN4	contactin 4	152330	0.0749283	0.103	-0.570524	0.167478	0.134921	-0.636707
35776_at	ITSN1	intersectin 1 (SH3 domain protein)	6453	0.123677	0.129	-0.570431	0.290907	0.253968	-0.46658
201984_s_at	EGFR	epidermal growth factor receptor (erythroblastic leukemia viral (v-erb-b) oncogene homolog, avian)	1956	0.0609476	0.051	-0.570056	0.284417	0.388889	-0.454083
211708_s_at	SCD	stearoyl-CoA desaturase (delta-9-desaturase)	6319	0.438352	0.721	-0.570034	0.688909	0.674603	0.285511
204041_at	MAOB	monoamine oxidase B	4129	0.138119	0.1	-0.569805	0.338491	0.34127	-0.705675
203980_at	FABP4	fatty acid binding protein 4, adipocyte	2167	0.485595	0.46	-0.569741	0.825637	0.825397	0.317608
205381_at	LRRC17	leucine rich repeat containing 17	10234	0.179597	0.158	-0.569235	0.795719	0.84127	-0.255216
227498_at	NA	NA	NA	0.153412	0.155	-0.568652	0.109766	0.150794	-0.816927
225511_at	GPRC5B	G protein-coupled receptor, family C, group 5, member B	51704	0.0656394	0.065	-0.566769	0.0204207	0.015873	-0.939323
205792_at	WISP2	WNT1 inducible signaling pathway protein 2	8839	0.221718	0.223	-0.56666	0.975734	0.968254	-0.0289177
235763_at	SLC44A5	solute carrier family 44, member 5	204962	0.343222	0.35	-0.566644	0.448154	0.428571	-0.640018
1557275_a_at	NA	NA	NA	0.180444	0.118	-0.566377	0.685746	0.563492	-0.225991
201428_at	CLDN4	claudin 4	1364	0.320834	0.271	-0.566291	0.249987	0.119048	-0.371799
208016_s_at	AGTR1	angiotensin II receptor, type 1	185	0.250345	0.223	-0.56564	0.985832	0.968254	-0.0155866
210833_at	PTGER3	prostaglandin E receptor 3 (subtype EP3)	5733	0.198281	0.072	-0.564876	0.544657	0.785714	-0.32786
242940_x_at	DLX6	distal-less homeobox 6	1750	0.283475	0.265	-0.564198	0.260691	0.198413	-0.101975
213265_at	PGA3	pepsinogen 3, group I (pepsinogen A)	643834	0.148879	0.213	-0.564075	0.0998895	0.0634921	0.131788
232313_at	TMEM132C	transmembrane protein 132C	92293	0.227853	0.192	-0.563464	0.711449	0.785714	-0.278295
225442_at	DDR2	discoidin domain receptor tyrosine kinase 2	4921	0.0174924	0.002	-0.563322	0.250379	0.214286	-0.611751
224901_at	SCD5	stearoyl-CoA desaturase 5	79966	0.0574197	0.051	-0.563248	0.180734	0.230159	-0.288988
232113_at	NA	NA	NA	0.10223	0.077	-0.561934	0.953884	0.992063	0.0218195
204017_at	KDELR3	KDEL (Lys-Asp-Glu-Leu) endoplasmic reticulum protein retention receptor 3	11015	0.0717182	0.07	-0.561202	0.993576	0.97619	-0.00213872
224941_at	PAPPA	pregnancy-associated plasma protein A, pappalysin 1	5069	0.0448394	0.009	-0.560895	0.634407	0.650794	-0.275846
213844_at	HOXA5	homeobox A5	3202	0.072621	0.043	-0.560879	0.458677	0.444444	-0.373288
204066_s_at	AGAP1	ArfGAP with GTPase domain, ankyrin repeat and PH domain 1	116987	0.0341018	0.022	-0.560489	0.156766	0.230159	-0.532818
223121_s_at	SFRP2	secreted frizzled-related protein 2	6423	0.289155	0.307	-0.560413	0.634141	0.698413	0.652237
227419_x_at	PLAC9	placenta-specific 9	219348	0.241315	0.227	-0.560401	0.933089	0.912698	-0.0821127
205261_at	PGC	progastricsin (pepsinogen C)	5225	0.239554	0.037	-0.559967	0.945475	0.936508	-0.00287876
228347_at	SIX1	SIX homeobox 1	6495	0.407329	0.489	-0.559592	0.736279	0.809524	0.180762
230051_at	C10orf47	chromosome 10 open reading frame 47	254427	0.0555762	0.039	-0.559558	0.557217	0.595238	-0.159873
219949_at	LRRC2	leucine rich repeat containing 2	79442	0.044375	0.038	-0.559476	0.919016	0.896825	-0.017173
212062_at	ATP9A	ATPase, class II, type 9A	10079	0.179807	0.203	-0.559396	0.362761	0.436508	-0.441101
1554044_a_at	MRAP	melanocortin 2 receptor accessory protein	56246	0.461039	0.651	-0.559396	0.695255	0.52381	0.364974
238969_at	C3orf55	chromosome 3 open reading frame 55	152078	0.235223	0.271	-0.559297	0.656716	0.452381	0.195889
202995_s_at	FBLN1	fibulin 1	2192	0.195528	0.158	-0.558937	0.888779	0.904762	-0.151171
201578_at	PODXL	podocalyxin-like	5420	0.0202639	0.01	-0.558883	0.36633	0.365079	-0.503692
224657_at	ERRFI1	ERBB receptor feedback inhibitor 1	54206	0.078248	0.091	-0.558825	0.971693	0.968254	-0.0219209
222454_s_at	PARVA	parvin, alpha	55742	0.0786907	0.099	-0.558759	0.68911	0.722222	-0.201263
210155_at	MYOC	myocilin, trabecular meshwork inducible glucocorticoid response	4653	0.441963	0.408	-0.558331	0.7998	0.857143	-0.227422
203184_at	FBN2	fibrillin 2	2201	0.195321	0.166	-0.55819	0.250299	0.238095	-0.612318
226380_at	PTPN21	protein tyrosine phosphatase, non-receptor type 21	11099	0.0348388	0.025	-0.558075	0.269288	0.325397	-0.67038
206898_at	CDH19	cadherin 19, type 2	28513	0.0895085	0.049	-0.556897	0.532981	0.825397	-0.555439
1554062_at	XG	Xg blood group	7499	0.143993	0.085	-0.556208	0.893046	0.944444	0.0640191
227997_at	IL17RD	interleukin 17 receptor D	54756	0.037531	0.037	-0.556138	0.226087	0.206349	-0.739639
1553583_a_at	THRSP	thyroid hormone responsive (SPOT14 homolog, rat)	7069	0.381962	0.514	-0.556065	0.963916	0.952381	-0.0424343
229667_s_at	HOXB8	homeobox B8	3218	0.0971928	0.102	-0.555435	0.135154	0.166667	-0.238391
45297_at	EHD2	EH-domain containing 2	30846	0.140472	0.11	-0.555425	0.677541	0.698413	-0.256939
1566472_s_at	RETSAT	retinol saturase (all-trans-retinol 13,14-reductase)	54884	0.194138	0.123	-0.555199	0.800884	0.793651	-0.15678
243357_at	NEGR1	neuronal growth regulator 1	257194	0.132964	0.129	-0.555179	0.892333	0.880952	0.074589
228568_at	GRINL1A	glutamate receptor, ionotropic, N-methyl D-aspartate-like 1A	81488	0.0393262	0.06	-0.555143	0.0333213	0.015873	-0.84312
219429_at	FA2H	fatty acid 2-hydroxylase	79152	0.31934	0.332	-0.555015	0.0642519	0.0238095	-0.198439
229480_at	NA	NA	NA	0.191385	0.134	-0.554821	0.673367	0.587302	-0.291615
201431_s_at	DPYSL3	dihydropyrimidinase-like 3	1809	0.00252242	0	-0.553369	0.139171	0.198413	-0.677961
204237_at	GULP1	GULP, engulfment adaptor PTB domain containing 1	51454	0.0742135	0.068	-0.553298	0.20758	0.309524	-0.591411
230730_at	SGCD	sarcoglycan, delta (35kDa dystrophin-associated glycoprotein)	6444	0.148276	0.148	-0.553054	0.816207	0.84127	-0.155329
229768_at	OR51E1	olfactory receptor, family 51, subfamily E, member 1	143503	0.0823541	0.033	-0.553024	0.688085	0.920635	-0.224182
202712_s_at	CKMT1B	creatine kinase, mitochondrial 1B	1159	0.226631	0.325	-0.552794	0.406599	0.642857	0.537841
235201_at	FOXP2	forkhead box P2	93986	0.117426	0.102	-0.552139	0.144202	0.111111	-0.639243
204114_at	NID2	nidogen 2 (osteonidogen)	22795	0.14391	0.214	-0.552003	0.964071	0.97619	0.0348502
204894_s_at	AOC3	amine oxidase, copper containing 3 (vascular adhesion protein 1)	8639	0.255188	0.238	-0.551912	0.727846	0.603175	-0.299261
214761_at	ZNF423	zinc finger protein 423	23090	0.035175	0.049	-0.551773	0.203421	0.246032	-0.648663
201510_at	ELF3	E74-like factor 3 (ets domain transcription factor, epithelial-specific )	1999	0.310801	0.375	-0.55172	0.348458	0.31746	0.12193
201508_at	IGFBP4	insulin-like growth factor binding protein 4	3487	0.0133406	0.007	-0.551342	0.790466	0.801587	-0.116653
229648_at	RICS	Rho GTPase-activating protein	9743	0.00592692	0	-0.551128	0.0389348	0	-0.509593
222830_at	GRHL1	grainyhead-like 1 (Drosophila)	29841	0.137859	0.161	-0.550974	0.0925239	0.0396825	-0.609022
229796_at	SIX4	SIX homeobox 4	51804	0.158471	0.133	-0.550943	0.33944	0.404762	0.285435
204679_at	KCNK1	potassium channel, subfamily K, member 1	3775	0.300428	0.366	-0.550779	0.716713	0.746032	0.109796
227099_s_at	LOC387763	hypothetical protein LOC387763	387763	0.101958	0.114	-0.550688	0.850729	0.873016	0.125267
231148_at	IGFL2	IGF-like family member 2	147920	0.255569	0.017	-0.550459	0.982934	0.97619	-0.00326149
222351_at	PPP2R1B	protein phosphatase 2 (formerly 2A), regulatory subunit A, beta isoform	5519	0.209172	0.1	-0.550221	0.982706	0.968254	0.0102705
222258_s_at	SH3BP4	SH3-domain binding protein 4	23677	0.115879	0.067	-0.549829	0.870256	0.865079	-0.0719834
227480_at	SUSD2	sushi domain containing 2	56241	0.0805239	0.059	-0.549327	0.578483	0.706349	0.365632
212099_at	RHOB	ras homolog gene family, member B	388	0.110355	0.135	-0.549319	0.354852	0.428571	-0.506613
223764_x_at	NIPSNAP3B	nipsnap homolog 3B (C. elegans)	55335	0.266111	0.249	-0.548985	0.608271	0.674603	-0.443622
205559_s_at	PCSK5	proprotein convertase subtilisin/kexin type 5	5125	0.0879907	0.103	-0.548543	0.838932	0.833333	-0.103201
229223_at	NA	NA	NA	0.315586	0.268	-0.548368	0.712751	0.619048	0.0436543
213652_at	PCSK5	proprotein convertase subtilisin/kexin type 5	5125	0.11916	0.14	-0.548344	0.865245	0.849206	-0.0993964
242605_at	NA	NA	NA	0.113587	0.12	-0.547691	0.484789	0.626984	-0.207865
202921_s_at	ANK2	ankyrin 2, neuronal	287	0.00621979	0.002	-0.547063	0.29786	0.365079	-0.500693
202489_s_at	FXYD3	FXYD domain containing ion transport regulator 3	5349	0.429304	0.849	-0.547042	0.52825	0.468254	-0.0625051
231078_at	NA	NA	NA	0.340404	0.438	-0.546816	0.703166	0.714286	0.177659
230372_at	HAS2	hyaluronan synthase 2	3037	0.072432	0.043	-0.546806	0.428596	0.587302	0.415929
200831_s_at	SCD	stearoyl-CoA desaturase (delta-9-desaturase)	6319	0.388959	0.643	-0.546747	0.805093	0.825397	0.145124
203821_at	HBEGF	heparin-binding EGF-like growth factor	1839	0.140531	0.211	-0.546664	0.961898	0.992063	0.0296174
204052_s_at	SFRP4	secreted frizzled-related protein 4	6424	0.351649	0.356	-0.546113	0.565728	0.5	0.672497
206204_at	GRB14	growth factor receptor-bound protein 14	2888	0.142061	0.195	-0.546064	0.444063	0.436508	0.418024
235110_at	PLA2G16	phospholipase A2, group XVI	11145	0.212261	0.231	-0.545865	0.585189	0.626984	-0.29069
209109_s_at	TSPAN6	tetraspanin 6	7105	0.118766	0.134	-0.545114	0.58356	0.571429	-0.251439
236361_at	GALNTL2	UDP-N-acetyl-alpha-D-galactosamine:polypeptide N-acetylgalactosaminyltransferase-like 2	117248	0.28684	0.242	-0.54466	0.248771	0.230159	-0.710525
1558101_at	LOC100190890	hypothetical LOC100190890	100190890	0.00631593	0.005	-0.544134	0.247226	0.301587	-0.389571
226701_at	GJA5	gap junction protein, alpha 5, 40kDa	2702	0.140275	0.125	-0.544062	0.873952	0.81746	-0.149497
229461_x_at	NEGR1	neuronal growth regulator 1	257194	0.186881	0.16	-0.543406	0.704065	0.666667	-0.24541
244745_at	RERG	RAS-like, estrogen-regulated, growth inhibitor	85004	0.00503712	0.001	-0.543261	0.251992	0.301587	-0.634352
226677_at	ZNF521	zinc finger protein 521	25925	0.0267022	0.047	-0.542993	0.0927241	0.0238095	-0.885899
1556427_s_at	LRRN4CL	LRRN4 C-terminal like	221091	0.320379	0.366	-0.542128	0.740112	0.730159	0.337946
211806_s_at	KCNJ15	potassium inwardly-rectifying channel, subfamily J, member 15	3772	0.150587	0.17	-0.541599	0.934178	0.952381	0.027606
204678_s_at	KCNK1	potassium channel, subfamily K, member 1	3775	0.263365	0.178	-0.540736	0.248319	0.253968	0.247526
228728_at	C7orf58	chromosome 7 open reading frame 58	79974	0.22124	0.237	-0.540722	0.684496	0.650794	-0.31386
243584_at	NA	NA	NA	0.297209	0.275	-0.539932	0.613713	0.611111	-0.404441
241359_at	NA	NA	NA	0.231665	0.246	-0.539757	0.772172	0.722222	-0.177418
212325_at	LIMCH1	LIM and calponin homology domains 1	22998	0.144085	0.14	-0.539597	0.263725	0.261905	-0.63344
215071_s_at	HIST1H2AC	histone cluster 1, H2ac	8334	0.136087	0.224	-0.539558	0.932448	0.952381	0.0290348
205226_at	PDGFRL	platelet-derived growth factor receptor-like	5157	0.312573	0.286	-0.53951	0.937357	0.936508	0.10242
213901_x_at	RBM9	RNA binding motif protein 9	23543	0.0019385	0.001	-0.539461	0.318722	0.412698	-0.424553
213217_at	ADCY2	adenylate cyclase 2 (brain)	108	0.173026	0.161	-0.538998	0.420967	0.619048	-0.628042
239272_at	MMP28	matrix metallopeptidase 28	79148	0.250239	0.317	-0.538881	0.675426	0.698413	-0.162566
218692_at	GOLSYN	Golgi-localized protein	55638	0.0413163	0.046	-0.538759	0.677401	0.706349	-0.282106
203886_s_at	FBLN2	fibulin 2	2199	0.105842	0.1	-0.538489	0.857028	0.833333	-0.143664
224013_s_at	SOX7	SRY (sex determining region Y)-box 7	83595	0.150192	0.174	-0.538147	0.554885	0.603175	-0.366086
204570_at	COX7A1	cytochrome c oxidase subunit VIIa polypeptide 1 (muscle)	1346	0.174709	0.143	-0.537864	0.500063	0.47619	-0.43096
211467_s_at	NFIB	nuclear factor I/B	4781	0.00304232	0.005	-0.53746	0.344691	0.396825	-0.357797
43427_at	ACACB	acetyl-Coenzyme A carboxylase beta	32	0.406479	0.432	-0.537214	0.632389	0.603175	-0.440346
203823_at	RGS3	regulator of G-protein signaling 3	5998	0.114174	0.037	-0.536845	0.384	0.357143	-0.43325
203794_at	CDC42BPA	CDC42 binding protein kinase alpha (DMPK-like)	8476	0.0413217	0.025	-0.536751	0.365779	0.47619	-0.334607
202994_s_at	FBLN1	fibulin 1	2192	0.205315	0.164	-0.536493	0.896567	0.920635	0.12543
206698_at	XK	X-linked Kx blood group (McLeod syndrome)	7504	0.0488075	0.015	-0.536152	0.662089	0.738095	-0.085178
1553194_at	NEGR1	neuronal growth regulator 1	257194	0.0895089	0.04	-0.535674	0.932803	0.97619	-0.0296555
224327_s_at	DGAT2	diacylglycerol O-acyltransferase homolog 2 (mouse)	84649	0.348815	0.489	-0.535575	0.958852	0.936508	-0.0377429
222890_at	CCDC113	coiled-coil domain containing 113	29070	0.0922412	0.093	-0.535481	0.902172	0.761905	-0.0525773
226281_at	DNER	delta/notch-like EGF repeat containing	92737	0.247552	0.279	-0.535445	0.66127	0.611111	-0.115598
227860_at	CPXM1	carboxypeptidase X (M14 family), member 1	56265	0.0762161	0.054	-0.535255	0.538709	0.849206	0.396562
221590_s_at	NA	NA	NA	0.130364	0.024	-0.534811	0.43748	0.5	-0.332168
219455_at	C7orf63	chromosome 7 open reading frame 63	79846	0.105727	0.062	-0.534582	0.685205	0.674603	-0.17261
224822_at	DLC1	deleted in liver cancer 1	10395	0.16778	0.198	-0.534277	0.632258	0.825397	-0.296153
210830_s_at	PON2	paraoxonase 2	5445	0.151805	0.13	-0.534241	0.392291	0.444444	-0.267517
204235_s_at	GULP1	GULP, engulfment adaptor PTB domain containing 1	51454	0.0985077	0.091	-0.534223	0.282142	0.357143	-0.607295
222885_at	EMCN	endomucin	51705	0.137399	0.133	-0.534216	0.989975	0.97619	0.0107456
228335_at	CLDN11	claudin 11	5010	0.326325	0.352	-0.533904	0.978699	0.984127	-0.0347071
234996_at	CALCRL	calcitonin receptor-like	10203	0.105781	0.132	-0.53352	0.198729	0.111111	-0.471202
218418_s_at	KANK2	KN motif and ankyrin repeat domains 2	25959	0.0330436	0.02	-0.533247	0.478171	0.52381	-0.434284
221104_s_at	NIPSNAP3B	nipsnap homolog 3B (C. elegans)	55335	0.280818	0.272	-0.533213	0.55408	0.619048	-0.42804
1557938_s_at	PTRF	polymerase I and transcript release factor	284119	0.109198	0.085	-0.532868	0.52002	0.587302	-0.447146
205414_s_at	RICH2	Rho-type GTPase-activating protein RICH2	9912	0.043381	0.03	-0.532646	0.000647092	0.00793651	-0.618178
209758_s_at	MFAP5	microfibrillar associated protein 5	8076	0.50836	0.491	-0.532424	0.801871	0.746032	0.360802
226018_at	C7orf41	chromosome 7 open reading frame 41	222166	0.16406	0.096	-0.532	0.358998	0.365079	-0.64233
225990_at	BOC	Boc homolog (mouse)	91653	0.0589953	0.06	-0.531974	0.861683	0.84127	-0.100175
204818_at	HSD17B2	hydroxysteroid (17-beta) dehydrogenase 2	3294	0.3851	0.711	-0.53196	0.3502	0.412698	0.0998293
232424_at	PRDM16	PR domain containing 16	63976	0.0266461	0.006	-0.531932	0.52013	0.563492	-0.251552
219747_at	C4orf31	chromosome 4 open reading frame 31	79625	0.0654055	0.065	-0.53179	0.654184	0.595238	0.245013
205656_at	PCDH17	protocadherin 17	27253	0.0088974	0.004	-0.531552	0.854667	0.857143	0.0308191
204035_at	SCG2	secretogranin II (chromogranin C)	7857	0.226959	0.309	-0.531477	0.775194	0.714286	0.0874008
207978_s_at	NR4A3	nuclear receptor subfamily 4, group A, member 3	8013	0.0804679	0.083	-0.531407	0.651192	0.777778	0.145605
235733_at	NA	NA	NA	0.0398942	0.017	-0.531183	0.615216	0.666667	-0.226736
216048_s_at	RHOBTB3	Rho-related BTB domain containing 3	22836	0.210635	0.26	-0.531085	0.907021	0.904762	0.0865091
230238_at	ANKRD43	ankyrin repeat domain 43	134548	0.0919971	0.029	-0.530339	0.445839	0.420635	0.0954256
232538_at	NA	NA	NA	0.106133	0.094	-0.530302	0.810769	0.865079	-0.0910351
218051_s_at	NT5DC2	5'-nucleotidase domain containing 2	64943	0.0439838	0.016	-0.530219	0.775649	0.746032	0.0695394
239911_at	ONECUT2	one cut homeobox 2	9480	0.325998	0.394	-0.529492	0.148649	0.238095	0.118699
210815_s_at	CALCRL	calcitonin receptor-like	10203	0.10699	0.133	-0.529142	0.179126	0.0793651	-0.538627
212151_at	PBX1	pre-B-cell leukemia homeobox 1	5087	0.00903426	0.004	-0.528466	0.171852	0.166667	-0.609726
229916_at	ENPP6	ectonucleotide pyrophosphatase/phosphodiesterase 6	133121	0.0117295	0.002	-0.528365	0.0177628	0.0396825	-1.12895
218856_at	TNFRSF21	tumor necrosis factor receptor superfamily, member 21	27242	0.088741	0.114	-0.528092	0.283497	0.214286	-0.453556
204855_at	SERPINB5	serpin peptidase inhibitor, clade B (ovalbumin), member 5	5268	0.370801	0.66	-0.527465	0.851989	0.865079	0.0173231
218677_at	S100A14	S100 calcium binding protein A14	57402	0.237438	0.07	-0.527348	0.0348231	0.0634921	-0.1995
212218_s_at	FASN	fatty acid synthase	2194	0.254673	0.249	-0.526927	0.712314	0.777778	-0.182569
206023_at	NMU	neuromedin U	10874	0.331748	0.38	-0.52687	0.321528	0.420635	0.179398
218124_at	RETSAT	retinol saturase (all-trans-retinol 13,14-reductase)	54884	0.182429	0.084	-0.526748	0.739937	0.650794	-0.171209
222675_s_at	BAIAP2L1	BAI1-associated protein 2-like 1	55971	0.33446	0.429	-0.526729	0.0100984	0.00793651	0.163168
238718_at	NA	NA	NA	0.194441	0.247	-0.526592	0.493635	0.492063	-0.368267
227717_at	FLJ41603	FLJ41603 protein	389337	0.00322095	0.002	-0.526397	0.151938	0.166667	-0.686095
204256_at	ELOVL6	ELOVL family member 6, elongation of long chain fatty acids (FEN1/Elo2, SUR4/Elo3-like, yeast)	79071	0.117915	0.243	-0.526161	0.343789	0.34127	-0.126612
211734_s_at	FCER1A	Fc fragment of IgE, high affinity I, receptor for; alpha polypeptide	2205	0.0596493	0.096	-0.526085	0.995474	0.968254	-0.00442652
205782_at	FGF7	fibroblast growth factor 7 (keratinocyte growth factor)	2252	0.0427276	0.032	-0.525419	0.555144	0.674603	0.40937
204537_s_at	GABRE	gamma-aminobutyric acid (GABA) A receptor, epsilon	2564	0.292946	0.304	-0.525355	0.796307	0.81746	-0.155376
207717_s_at	PKP2	plakophilin 2	5318	0.0776777	0.105	-0.524128	0.917638	0.944444	0.0252099
206111_at	RNASE2	ribonuclease, RNase A family, 2 (liver, eosinophil-derived neurotoxin)	6036	0.294398	0.331	-0.523797	0.25024	0.206349	0.645271
214476_at	TFF2	trefoil factor 2	7032	0.351684	0.52	-0.523386	0.724413	0.865079	0.0435503
205280_at	GLRB	glycine receptor, beta	2743	0.200259	0.206	-0.523308	0.323722	0.34127	-0.847335
201430_s_at	DPYSL3	dihydropyrimidinase-like 3	1809	0.112639	0.113	-0.523002	0.253401	0.412698	-0.398442
208937_s_at	ID1	inhibitor of DNA binding 1, dominant negative helix-loop-helix protein	3397	0.0960484	0.092	-0.522811	0.105009	0.0952381	-0.774893
1554190_s_at	C10orf81	chromosome 10 open reading frame 81	79949	0.357251	0.491	-0.522691	0.329332	0.34127	0.109388
225262_at	FOSL2	FOS-like antigen 2	2355	0.0900102	0.137	-0.522551	0.331478	0.404762	0.46236
213222_at	PLCB1	phospholipase C, beta 1 (phosphoinositide-specific)	23236	0.0175482	0.014	-0.522484	0.772001	0.801587	-0.0928167
227417_at	MOSC2	MOCO sulphurase C-terminal domain containing 2	54996	0.105312	0.094	-0.522398	0.2359	0.253968	-0.453216
214168_s_at	TJP1	tight junction protein 1 (zona occludens 1)	7082	0.0134702	0.02	-0.522376	0.0924325	0.0555556	-0.569679
205190_at	PLS1	plastin 1 (I isoform)	5357	0.362063	0.543	-0.522344	0.54872	0.547619	0.268329
204042_at	WASF3	WAS protein family, member 3	10810	0.169346	0.126	-0.522272	0.350237	0.380952	-0.544686
219934_s_at	SULT1E1	sulfotransferase family 1E, estrogen-preferring, member 1	6783	0.357198	0.574	-0.521827	0.911508	0.880952	0.00204203
209212_s_at	KLF5	Kruppel-like factor 5 (intestinal)	688	0.215955	0.172	-0.521754	0.985842	0.992063	0.00589893
224694_at	ANTXR1	anthrax toxin receptor 1	84168	0.0349315	0.017	-0.520864	0.365544	0.404762	-0.449702
225381_at	LOC399959	hypothetical gene supported by BX647608	399959	0.0622771	0.054	-0.520476	0.614927	0.634921	-0.206729
209576_at	GNAI1	guanine nucleotide binding protein (G protein), alpha inhibiting activity polypeptide 1	2770	0.234264	0.265	-0.520107	0.501943	0.555556	-0.60075
203986_at	STBD1	starch binding domain 1	8987	0.227398	0.184	-0.51979	0.701649	0.730159	-0.281548
203021_at	SLPI	secretory leukocyte peptidase inhibitor	6590	0.341912	0.36	-0.519756	0.924516	0.888889	0.0899006
229177_at	C16orf89	chromosome 16 open reading frame 89	146556	0.0275855	0.01	-0.519251	0.646789	0.650794	-0.322787
205941_s_at	COL10A1	collagen, type X, alpha 1	1300	0.438417	0.808	-0.519162	0.328207	0.18254	-0.124518
229479_at	NA	NA	NA	0.297241	0.242	-0.519088	0.077286	0.0873016	0.183312
207178_s_at	FRK	fyn-related kinase	2444	0.149598	0.004	-0.518982	0.305045	0.174603	-0.169279
228766_at	CD36	CD36 molecule (thrombospondin receptor)	948	0.387659	0.383	-0.518811	0.509911	0.52381	-0.565013
228232_s_at	VSIG2	V-set and immunoglobulin domain containing 2	23584	0.350845	0.441	-0.518763	0.779226	0.785714	0.0489141
205009_at	TFF1	trefoil factor 1	7031	0.32173	0.432	-0.518591	0.443568	0.436508	0.116903
204519_s_at	PLLP	plasma membrane proteolipid (plasmolipin)	51090	0.229494	0.221	-0.518272	0.0147964	0.031746	-0.689805
208250_s_at	DMBT1	deleted in malignant brain tumors 1	1755	0.390696	0.776	-0.517439	0.748687	0.825397	0.0308479
207316_at	HAS1	hyaluronan synthase 1	3036	0.169727	0.176	-0.517287	0.755597	0.849206	-0.164053
202796_at	SYNPO	synaptopodin	11346	0.0994637	0.096	-0.517138	0.431057	0.452381	-0.352572
217546_at	MT1M	metallothionein 1M	4499	0.492133	0.459	-0.517046	0.337289	0.333333	1.37319
221928_at	ACACB	acetyl-Coenzyme A carboxylase beta	32	0.351034	0.382	-0.516778	0.7053	0.65873	-0.299659
238028_at	LOC100128918	hypothetical protein LOC100128918	100128918	0.194675	0.06	-0.516355	0.174709	0.190476	0.10874
203767_s_at	STS	steroid sulfatase (microsomal), isozyme S	412	0.0611175	0.051	-0.516285	0.903568	0.904762	-0.0403804
209925_at	OCLN	occludin	4950	0.228842	0.129	-0.516252	0.562412	0.603175	-0.143287
210299_s_at	FHL1	four and a half LIM domains 1	2273	0.254596	0.222	-0.515938	0.561651	0.571429	-0.591888
207103_at	KCND2	potassium voltage-gated channel, Shal-related subfamily, member 2	3751	0.15455	0.166	-0.515748	0.737904	0.896825	0.159842
207601_at	SULT1B1	sulfotransferase family, cytosolic, 1B, member 1	27284	0.286281	0.378	-0.515719	0.45615	0.47619	0.129619
220421_at	BTNL8	butyrophilin-like 8	79908	0.0584121	0.039	-0.515477	0.0317452	0.047619	-0.333341
239183_at	ANGPTL1	angiopoietin-like 1	9068	0.154963	0.144	-0.515332	0.776193	0.793651	-0.319294
210262_at	CRISP2	cysteine-rich secretory protein 2	7180	0.342406	0.537	-0.515302	0.872036	0.865079	-0.00962274
209340_at	UAP1	UDP-N-acteylglucosamine pyrophosphorylase 1	6675	0.114026	0.105	-0.515191	0.866387	0.960317	-0.0908145
231842_at	KIAA1462	KIAA1462	57608	0.0982714	0.111	-0.515065	0.80799	0.81746	-0.128046
239001_at	MGST1	microsomal glutathione S-transferase 1	4257	0.221867	0.152	-0.514923	0.898326	0.97619	-0.0843881
224839_s_at	GPT2	glutamic pyruvate transaminase (alanine aminotransferase) 2	84706	0.172156	0.2	-0.514424	0.922505	0.912698	0.0526114
225812_at	C6orf225	chromosome 6 open reading frame 225	619208	0.0350327	0.041	-0.51399	0.50772	0.531746	-0.225089
202718_at	IGFBP2	insulin-like growth factor binding protein 2, 36kDa	3485	0.144073	0.145	-0.513816	0.606673	0.674603	0.249242
227752_at	SPTLC3	serine palmitoyltransferase, long chain base subunit 3	55304	0.0228929	0.016	-0.51285	0.761686	0.746032	-0.0800985
242767_at	LMCD1	LIM and cysteine-rich domains 1	29995	0.108881	0.102	-0.512289	0.535518	0.690476	-0.317814
221122_at	HRASLS2	HRAS-like suppressor 2	54979	0.250676	0.219	-0.511991	0.0962757	0.134921	0.351319
206331_at	CALCRL	calcitonin receptor-like	10203	0.107655	0.134	-0.51182	0.145889	0.0634921	-0.51481
231270_at	CA13	carbonic anhydrase XIII	377677	0.22664	0.222	-0.511614	0.86418	0.833333	-0.0504179
226653_at	MARK1	MAP/microtubule affinity-regulating kinase 1	4139	0.0315655	0.007	-0.511523	0.39342	0.515873	-0.553553
242334_at	NLRP4	NLR family, pyrin domain containing 4	147945	0.138247	0.152	-0.511495	0.831267	0.84127	0.0741536
242888_at	NA	NA	NA	0.225766	0.286	-0.511386	0.75459	0.84127	-0.148264
220416_at	ATP8B4	ATPase, class I, type 8B, member 4	79895	0.090812	0.11	-0.510821	0.669229	0.531746	-0.176516
208323_s_at	ANXA13	annexin A13	312	0.359952	0.503	-0.510274	0.0371857	0.0714286	0.284086
201308_s_at	2007-08-31	septin 11	55752	0.00240028	0.003	-0.50952	0.501899	0.404762	-0.107347
206085_s_at	CTH	cystathionase (cystathionine gamma-lyase)	1491	0.0301693	0.053	-0.508824	0.754822	0.873016	-0.172894
217890_s_at	PARVA	parvin, alpha	55742	0.125328	0.127	-0.50852	0.570926	0.619048	-0.329474
232271_at	HNF4G	hepatocyte nuclear factor 4, gamma	3174	0.363546	0.581	-0.508338	0.913564	0.944444	-0.0108132
223854_at	PCDHB10	protocadherin beta 10	56126	0.0184475	0.008	-0.508323	0.194679	0.198413	-0.572429
202357_s_at	CFB	complement factor B	629	0.129228	0.096	-0.508138	0.308366	0.261905	0.224936
1556056_at	SIK2	salt-inducible kinase 2	23235	0.198393	0.255	-0.506934	0.545662	0.68254	-0.234158
204748_at	PTGS2	prostaglandin-endoperoxide synthase 2 (prostaglandin G/H synthase and cyclooxygenase)	5743	0.317469	0.343	-0.506924	0.55249	0.619048	-0.510006
227081_at	DNALI1	dynein, axonemal, light intermediate chain 1	7802	0.0284463	0.025	-0.506921	0.578164	0.65873	-0.164687
236577_at	NA	NA	NA	0.0211549	0.026	-0.506912	0.0287924	0.0952381	-0.372482
205185_at	SPINK5	serine peptidase inhibitor, Kazal type 5	11005	0.357	0.513	-0.506854	0.475666	0.34127	-0.0509579
209443_at	SERPINA5	serpin peptidase inhibitor, clade A (alpha-1 antiproteinase, antitrypsin), member 5	5104	0.0875113	0.1	-0.506812	0.776265	0.753968	-0.106567
230319_at	NA	NA	NA	0.159136	0.161	-0.50655	0.965354	0.952381	0.0339452
242100_at	CHSY3	chondroitin sulfate synthase 3	337876	0.0244721	0.017	-0.506549	0.691883	0.674603	0.149195
217124_at	IQCE	IQ motif containing E	23288	0.147676	0.051	-0.506277	0.125951	0.134921	0.123473
215129_at	PIK3C2G	phosphoinositide-3-kinase, class 2, gamma polypeptide	5288	0.282857	0.17	-0.505821	0.53698	0.603175	-0.102442
225060_at	LRP11	low density lipoprotein receptor-related protein 11	84918	0.0909073	0.067	-0.504814	0.383527	0.388889	-0.42819
218541_s_at	C8orf4	chromosome 8 open reading frame 4	56892	0.156957	0.086	-0.504738	0.385204	0.460317	-0.549386
1555097_a_at	PTGFR	prostaglandin F receptor (FP)	5737	0.0479535	0.052	-0.504475	0.376185	0.365079	-0.424209
207993_s_at	CHP	calcium binding protein P22	11261	0.0673895	0.073	-0.504374	0.926591	0.952381	-0.0380732
205534_at	PCDH7	protocadherin 7	5099	0.217027	0.188	-0.504299	0.100848	0.111111	-0.877042
206091_at	MATN3	matrilin 3	4148	0.351224	0.407	-0.504119	0.887765	0.928571	-0.0359512
207191_s_at	ISLR	immunoglobulin superfamily containing leucine-rich repeat	3671	0.0745946	0.062	-0.503859	0.340291	0.380952	-0.492746
201830_s_at	NET1	neuroepithelial cell transforming 1	10276	0.0349881	0.051	-0.503692	0.522446	0.619048	-0.262322
222162_s_at	ADAMTS1	ADAM metallopeptidase with thrombospondin type 1 motif, 1	9510	0.258962	0.24	-0.503575	0.964586	0.97619	-0.0271987
227492_at	NA	NA	NA	0.269633	0.169	-0.503308	0.320189	0.31746	-0.278605
219689_at	SEMA3G	sema domain, immunoglobulin domain (Ig), short basic domain, secreted, (semaphorin) 3G	56920	0.342536	0.4	-0.503273	0.74821	0.714286	-0.302137
210094_s_at	PARD3	par-3 partitioning defective 3 homolog (C. elegans)	56288	0.0243279	0.004	-0.502964	0.172157	0.285714	-0.446188
37892_at	COL11A1	collagen, type XI, alpha 1	1301	0.247128	0.197	-0.502697	0.0530729	0.111111	0.214755
226863_at	FAM110C	family with sequence similarity 110, member C	642273	0.243888	0.275	-0.50265	0.883242	0.896825	-0.0604478
221636_s_at	MOSC2	MOCO sulphurase C-terminal domain containing 2	54996	0.0883611	0.07	-0.502618	0.253705	0.230159	-0.299863
227561_at	DDR2	discoidin domain receptor tyrosine kinase 2	4921	0.0198079	0.006	-0.502333	0.289518	0.253968	-0.539211
205543_at	HSPA4L	heat shock 70kDa protein 4-like	22824	0.0492549	0.006	-0.502165	0.375841	0.365079	-0.246754
235279_at	NA	NA	NA	0.0502729	0.026	-0.501764	0.467307	0.492063	-0.349994
200950_at	ARPC1A	actin related protein 2/3 complex, subunit 1A, 41kDa	10552	0.125132	0.026	-0.501407	0.419647	0.420635	-0.120798
202350_s_at	MATN2	matrilin 2	4147	0.0770316	0.073	-0.501338	0.0993751	0.134921	-0.924811
225911_at	NPNT	nephronectin	255743	0.214984	0.187	-0.5009	0.357851	0.380952	-0.704786
206595_at	CST6	cystatin E/M	1474	0.185573	0.081	-0.500701	0.87443	0.896825	-0.0267845
210096_at	CYP4B1	cytochrome P450, family 4, subfamily B, polypeptide 1	1580	0.486866	0.495	-0.500545	0.216646	0.142857	-1.03212
221009_s_at	ANGPTL4	angiopoietin-like 4	51129	0.125357	0.107	-0.500281	0.987055	0.952381	0.0141024
219427_at	FAT4	FAT tumor suppressor homolog 4 (Drosophila)	79633	0.0157326	0.01	-0.500032	0.179236	0.174603	-0.477295
219474_at	C3orf52	chromosome 3 open reading frame 52	79669	0.169251	0.122	-0.499894	0.754569	0.801587	-0.0966287
239523_at	TUSC5	tumor suppressor candidate 5	286753	0.401805	0.51	-0.499384	0.931032	0.888889	0.0759781
205303_at	KCNJ8	potassium inwardly-rectifying channel, subfamily J, member 8	3764	0.0452574	0.036	-0.499245	0.935806	0.952381	-0.0526798
221132_at	CLDN18	claudin 18	51208	0.380254	0.68	-0.498864	0.133393	0.126984	0.151972
219025_at	CD248	CD248 molecule, endosialin	57124	0.127346	0.117	-0.498791	0.577002	0.595238	0.161192
205257_s_at	AMPH	amphiphysin	273	0.180358	0.06	-0.498289	0.362687	0.333333	-0.24071
210133_at	CCL11	chemokine (C-C motif) ligand 11	6356	0.282578	0.347	-0.498222	0.775517	0.793651	-0.0533555
205960_at	PDK4	pyruvate dehydrogenase kinase, isozyme 4	5166	0.198548	0.185	-0.497463	0.593122	0.555556	-0.294954
212730_at	SYNM	synemin, intermediate filament protein	23336	0.115627	0.096	-0.497351	0.737616	0.777778	-0.291433
238956_at	NA	NA	NA	0.25559	0.173	-0.497125	0.904251	0.904762	-0.0153715
228698_at	SOX7	SRY (sex determining region Y)-box 7	83595	0.114233	0.132	-0.496756	0.757747	0.777778	-0.199578
228912_at	VIL1	villin 1	7429	0.273327	0.273	-0.496705	0.0981647	0.119048	0.187467
1564796_at	EMP1	epithelial membrane protein 1	2012	0.293797	0.349	-0.496573	0.737197	0.880952	0.247111
1555740_a_at	MRAP	melanocortin 2 receptor accessory protein	56246	0.45453	0.703	-0.49651	0.683264	0.460317	0.316877
229504_at	NA	NA	NA	0.0361719	0.022	-0.496432	0.320885	0.34127	-0.460408
232859_s_at	MAGI1	membrane associated guanylate kinase, WW and PDZ domain containing 1	9223	0.00575486	0.007	-0.496237	0.849863	0.952381	-0.0422326
219195_at	PPARGC1A	peroxisome proliferator-activated receptor gamma, coactivator 1 alpha	10891	0.0325642	0.032	-0.496162	0.351509	0.531746	-0.585402
235471_at	C10orf72	chromosome 10 open reading frame 72	196740	0.0877458	0.104	-0.495952	0.0761935	0.0952381	-0.414763
204754_at	HLF	hepatic leukemia factor	3131	0.121934	0.086	-0.495831	0.151886	0.198413	-0.70559
226275_at	MXD1	MAX dimerization protein 1	4084	0.174565	0.207	-0.49549	0.209222	0.214286	0.355462
228302_x_at	CAMK2N1	calcium/calmodulin-dependent protein kinase II inhibitor 1	55450	0.220965	0.207	-0.495164	0.651101	0.642857	-0.21211
220334_at	RGS17	regulator of G-protein signaling 17	26575	0.135537	0.007	-0.495005	0.658825	0.761905	-0.226134
206432_at	HAS2	hyaluronan synthase 2	3037	0.0596675	0.05	-0.49485	0.435345	0.706349	0.374194
219010_at	C1orf106	chromosome 1 open reading frame 106	55765	0.338805	0.373	-0.494565	0.452824	0.420635	-0.141064
244246_at	MIPOL1	mirror-image polydactyly 1	145282	0.112399	0.144	-0.494075	0.257033	0.420635	-0.570888
223690_at	LTBP2	latent transforming growth factor beta binding protein 2	4053	0.0302359	0.035	-0.4939	0.116057	0.047619	-0.968003
213342_at	YAP1	Yes-associated protein 1, 65kDa	10413	0.117601	0.123	-0.493779	0.213693	0.333333	-0.549833
228716_at	THRB	thyroid hormone receptor, beta (erythroblastic leukemia viral (v-erb-a) oncogene homolog 2, avian)	7068	0.0659134	0.073	-0.493467	0.353284	0.349206	-0.473115
226611_s_at	CENPV	centromere protein V	201161	0.0421348	0.004	-0.493191	0.622308	0.52381	-0.0996715
229159_at	THSD7A	thrombospondin, type I, domain containing 7A	221981	0.0179671	0.017	-0.493177	0.653245	0.68254	-0.138758
203337_x_at	ITGB1BP1	integrin beta 1 binding protein 1	9270	0.206315	0.181	-0.492864	0.532771	0.531746	-0.385599
213230_at	CDR2L	cerebellar degeneration-related protein 2-like	30850	0.218616	0.203	-0.492639	0.922169	0.920635	0.032207
205487_s_at	VGLL1	vestigial like 1 (Drosophila)	51442	0.182308	0.041	-0.492544	0.0552325	0.0555556	0.27598
213308_at	SHANK2	SH3 and multiple ankyrin repeat domains 2	22941	0.147041	0.102	-0.492266	0.121448	0.0793651	-0.353062
207265_s_at	KDELR3	KDEL (Lys-Asp-Glu-Leu) endoplasmic reticulum protein retention receptor 3	11015	0.0851444	0.068	-0.492069	0.985276	0.97619	0.00542523
204783_at	MLF1	myeloid leukemia factor 1	4291	0.0401877	0.027	-0.492065	0.118415	0.111111	-0.608591
238067_at	TBC1D8B	TBC1 domain family, member 8B (with GRAM domain)	54885	0.0449945	0.026	-0.491965	0.299475	0.309524	-0.305015
220272_at	BNC2	basonuclin 2	54796	0.0993973	0.09	-0.49178	0.880307	0.84127	-0.0673847
221031_s_at	APOLD1	apolipoprotein L domain containing 1	81575	0.261588	0.274	-0.491716	0.866331	0.857143	0.121738
226676_at	ZNF521	zinc finger protein 521	25925	0.0233558	0.032	-0.491477	0.0864627	0.015873	-0.846467
213478_at	RP1-21O18.1	kazrin	23254	0.179215	0.206	-0.490666	0.619604	0.555556	-0.344292
217997_at	PHLDA1	pleckstrin homology-like domain, family A, member 1	22822	0.0941863	0.108	-0.490377	0.768957	0.880952	0.0737129
220392_at	EBF2	early B-cell factor 2	64641	0.200715	0.158	-0.490061	0.9467	0.81746	0.0454348
202883_s_at	PPP2R1B	protein phosphatase 2 (formerly 2A), regulatory subunit A, beta isoform	5519	0.0763268	0.078	-0.490054	0.705803	0.81746	-0.122073
225303_at	KIRREL	kin of IRRE like (Drosophila)	55243	0.104585	0.115	-0.489733	0.505387	0.563492	-0.334905
211813_x_at	DCN	decorin	1634	0.10166	0.084	-0.489523	0.756154	0.880952	-0.196246
239942_at	NA	NA	NA	0.18834	0.173	-0.488991	0.401778	0.444444	-0.446748
239587_at	NA	NA	NA	0.209318	0.221	-0.488961	0.282968	0.214286	-0.459144
210374_x_at	PTGER3	prostaglandin E receptor 3 (subtype EP3)	5733	0.241625	0.176	-0.488771	0.905049	0.880952	-0.0741026
203874_s_at	SMARCA1	SWI/SNF related, matrix associated, actin dependent regulator of chromatin, subfamily a, member 1	6594	0.0872016	0.071	-0.488691	0.784703	0.761905	-0.13197
219298_at	ECHDC3	enoyl Coenzyme A hydratase domain containing 3	79746	0.383181	0.442	-0.488498	0.855028	0.960317	-0.120516
224937_at	PTGFRN	prostaglandin F2 receptor negative regulator	5738	0.076024	0.06	-0.488452	0.546506	0.595238	-0.316603
206178_at	PLA2G5	phospholipase A2, group V	5322	0.0284626	0.017	-0.488127	0.570953	0.515873	-0.328105
211896_s_at	DCN	decorin	1634	0.0941173	0.077	-0.488039	0.751262	0.857143	-0.211998
241700_at	ZFHX4	zinc finger homeobox 4	79776	0.0107157	0.003	-0.487354	0.0303139	0.0634921	-0.339922
225301_s_at	MYO5B	myosin VB	4645	0.218339	0.193	-0.487288	0.907709	0.912698	0.0410266
225203_at	PPP1R16A	protein phosphatase 1, regulatory (inhibitor) subunit 16A	84988	0.108815	0.025	-0.486655	0.67863	0.698413	-0.203935
201927_s_at	PKP4	plakophilin 4	8502	0.00531676	0.002	-0.486602	0.194845	0.190476	-0.271003
220276_at	RERGL	RERG/RAS-like	79785	0.113146	0.128	-0.486383	0.479809	0.52381	-0.437202
209297_at	ITSN1	intersectin 1 (SH3 domain protein)	6453	0.132611	0.17	-0.486048	0.242262	0.190476	-0.467421
229011_at	NA	NA	NA	0.332626	0.337	-0.486047	0.616558	0.722222	0.458966
205200_at	CLEC3B	C-type lectin domain family 3, member B	7123	0.181674	0.151	-0.485978	0.631272	0.674603	-0.33524
209631_s_at	GPR37	G protein-coupled receptor 37 (endothelin receptor type B-like)	2861	0.152948	0.183	-0.485953	0.134491	0.0793651	-1.16132
213033_s_at	NFIB	nuclear factor I/B	4781	0.00276728	0.004	-0.485949	0.206753	0.198413	-0.412934
218847_at	IGF2BP2	insulin-like growth factor 2 mRNA binding protein 2	10644	0.0708777	0.045	-0.485774	0.727271	0.896825	-0.136578
226769_at	FIBIN	fin bud initiation factor homolog (zebrafish)	387758	0.0342692	0.017	-0.485751	0.0765307	0.031746	-1.64701
219527_at	MOSC2	MOCO sulphurase C-terminal domain containing 2	54996	0.0441873	0.031	-0.485691	0.562505	0.563492	-0.193343
209335_at	DCN	decorin	1634	0.182019	0.155	-0.4855	0.789335	0.849206	-0.196429
227911_at	ARHGAP28	Rho GTPase activating protein 28	79822	0.125077	0.122	-0.485352	0.157951	0.214286	-0.828515
204596_s_at	STC1	stanniocalcin 1	6781	0.0220812	0.01	-0.485338	0.661639	0.809524	-0.229705
229377_at	GRTP1	growth hormone regulated TBC protein 1	79774	0.154138	0.184	-0.485287	0.0131052	0.0238095	-0.622416
212701_at	TLN2	talin 2	83660	0.198488	0.121	-0.485193	0.700754	0.730159	-0.219321
214074_s_at	CTTN	cortactin	2017	0.0772299	0.124	-0.485003	0.988101	0.960317	-0.00506287
208096_s_at	COL21A1	collagen, type XXI, alpha 1	81578	0.0364788	0.007	-0.484777	0.801463	0.81746	-0.220802
221795_at	NTRK2	neurotrophic tyrosine kinase, receptor, type 2	4915	0.282975	0.29	-0.484706	0.580196	0.738095	-0.471652
232331_at	NA	NA	NA	0.245686	0.204	-0.484703	0.868541	0.936508	-0.0701076
213411_at	ADAM22	ADAM metallopeptidase domain 22	53616	0.0501388	0.039	-0.484669	0.0914157	0.142857	-0.79165
226908_at	LRIG3	leucine-rich repeats and immunoglobulin-like domains 3	121227	0.0596852	0.058	-0.484453	0.0656229	0.0238095	-0.969171
227359_at	C1orf102	chromosome 1 open reading frame 102	127700	0.206062	0.279	-0.484442	0.366473	0.412698	-0.389469
226197_at	NA	NA	NA	0.197363	0.144	-0.484427	0.465357	0.52381	-0.343043
225202_at	RHOBTB3	Rho-related BTB domain containing 3	22836	0.257844	0.36	-0.484344	0.868386	0.857143	-0.108888
201015_s_at	JUP	junction plakoglobin	3728	0.0918724	0.043	-0.484047	0.304714	0.246032	-0.29797
207463_x_at	PRSS3	protease, serine, 3	5646	0.251472	0.2	-0.483928	0.746053	0.777778	0.0494023
226499_at	NRARP	NOTCH-regulated ankyrin repeat protein	441478	0.0808443	0.085	-0.483828	0.951264	0.960317	-0.0201517
209159_s_at	NDRG4	NDRG family member 4	65009	0.141201	0.121	-0.483664	0.173722	0.277778	-0.750781
202068_s_at	LDLR	low density lipoprotein receptor	3949	0.122607	0.109	-0.483562	0.333615	0.595238	-0.363702
227250_at	KREMEN1	kringle containing transmembrane protein 1	83999	0.0208842	0.022	-0.483562	0.543201	0.47619	-0.217537
204030_s_at	SCHIP1	schwannomin interacting protein 1	29970	0.0513337	0.054	-0.482239	0.418152	0.492063	-0.50238
236513_at	NA	NA	NA	0.11208	0.128	-0.482192	0.0244303	0.0714286	-0.821391
238103_at	NA	NA	NA	0.20421	0.03	-0.481801	0.610784	0.634921	0.0550704
228434_at	BTNL9	butyrophilin-like 9	153579	0.10201	0.115	-0.481545	0.380297	0.388889	-0.355594
217109_at	MUC4	mucin 4, cell surface associated	4585	0.374554	0.613	-0.48135	0.998965	0.992063	0.000150383
209909_s_at	TGFB2	transforming growth factor, beta 2	7042	0.204546	0.166	-0.481335	0.631518	0.738095	-0.331527
244056_at	SFTA2	surfactant associated 2	389376	0.246571	0.084	-0.481302	0.734158	0.753968	-0.0559731
207177_at	PTGFR	prostaglandin F receptor (FP)	5737	0.0912398	0.103	-0.481245	0.143665	0.142857	-0.615579
219038_at	MORC4	MORC family CW-type zinc finger 4	79710	0.0449265	0.024	-0.481205	0.416228	0.436508	-0.357419
226847_at	FST	follistatin	10468	0.286337	0.257	-0.481153	0.897804	0.865079	-0.145128
221841_s_at	KLF4	Kruppel-like factor 4 (gut)	9314	0.163866	0.225	-0.480988	0.594624	0.801587	0.374799
219983_at	HRASLS	HRAS-like suppressor	57110	0.0241553	0.044	-0.480578	0.0675839	0.0396825	-0.130395
212070_at	GPR56	G protein-coupled receptor 56	9289	0.238631	0.244	-0.480417	0.822535	0.84127	0.107633
217820_s_at	ENAH	enabled homolog (Drosophila)	55740	0.0875837	0.066	-0.480336	0.566432	0.642857	-0.417021
215444_s_at	TRIM31	tripartite motif-containing 31	11074	0.383325	0.646	-0.48023	0.56137	0.587302	-0.0437368
230518_at	MPZL2	myelin protein zero-like 2	10205	0.196862	0.206	-0.480167	0.678135	0.730159	-0.174455
218309_at	CAMK2N1	calcium/calmodulin-dependent protein kinase II inhibitor 1	55450	0.155079	0.14	-0.479855	0.567684	0.626984	-0.254839
226304_at	HSPB6	heat shock protein, alpha-crystallin-related, B6	126393	0.284908	0.296	-0.479785	0.712941	0.738095	-0.358539
223949_at	TMPRSS3	transmembrane protease, serine 3	64699	0.398986	0.601	-0.479395	0.756307	0.849206	0.0573449
202998_s_at	LOXL2	lysyl oxidase-like 2	4017	0.114658	0.094	-0.479029	0.838725	0.84127	0.106935
203917_at	CXADR	coxsackie virus and adenovirus receptor	1525	0.459405	0.48	-0.47852	0.264117	0.277778	-1.09618
213455_at	FAM114A1	family with sequence similarity 114, member A1	92689	0.00313188	0.006	-0.478101	0.187518	0.301587	-0.323263
205222_at	EHHADH	enoyl-Coenzyme A, hydratase/3-hydroxyacyl Coenzyme A dehydrogenase	1962	0.181894	0.237	-0.477919	0.360264	0.412698	-0.269635
220037_s_at	LYVE1	lymphatic vessel endothelial hyaluronan receptor 1	10894	0.365288	0.424	-0.477907	0.5432	0.555556	-0.573874
231841_s_at	KIAA1462	KIAA1462	57608	0.146481	0.148	-0.477889	0.83105	0.873016	-0.141384
823_at	CX3CL1	chemokine (C-X3-C motif) ligand 1	6376	0.0842219	0.089	-0.477867	0.408776	0.47619	-0.364231
214073_at	CTTN	cortactin	2017	0.123054	0.163	-0.477748	0.780504	0.84127	-0.10375
228128_x_at	PAPPA	pregnancy-associated plasma protein A, pappalysin 1	5069	0.0241643	0	-0.477429	0.731998	0.730159	-0.203112
205532_s_at	CDH6	cadherin 6, type 2, K-cadherin (fetal kidney)	1004	0.0908815	0.073	-0.477384	0.450302	0.507937	-0.183295
204597_x_at	STC1	stanniocalcin 1	6781	0.219489	0.233	-0.477123	0.725578	0.746032	0.280078
214721_x_at	CDC42EP4	CDC42 effector protein (Rho GTPase binding) 4	23580	0.066804	0.066	-0.477111	0.488087	0.587302	-0.295907
223614_at	MMP16	matrix metallopeptidase 16 (membrane-inserted)	4325	0.136	0.122	-0.477013	0.799721	0.801587	-0.10532
1555230_a_at	KCNIP2	Kv channel interacting protein 2	30819	0.281651	0.123	-0.476938	0.990599	0.984127	0.00527834
1553734_at	AK7	adenylate kinase 7	122481	0.187137	0.219	-0.476827	0.558757	0.563492	-0.474544
213129_s_at	LOC730107	similar to Glycine cleavage system H protein, mitochondrial	730107	0.105479	0.09	-0.476827	0.935852	0.888889	0.038852
210513_s_at	VEGFA	vascular endothelial growth factor A	7422	0.0345448	0.054	-0.476742	0.945343	0.952381	-0.0188712
231678_s_at	ADH4	alcohol dehydrogenase 4 (class II), pi polypeptide	127	0.266921	0.15	-0.476512	0.134307	0.031746	0.390658
205364_at	ACOX2	acyl-Coenzyme A oxidase 2, branched chain	8309	0.103011	0.047	-0.476324	0.616729	0.595238	-0.21386
226485_at	FLJ20674	hypothetical protein FLJ20674	54621	0.0375414	0.061	-0.476279	0.0486765	0.0396825	-0.499355
200770_s_at	LAMC1	laminin, gamma 1 (formerly LAMB2)	3915	0.0456199	0.074	-0.476258	0.956927	0.865079	-0.0221187
228865_at	C1orf116	chromosome 1 open reading frame 116	79098	0.341679	0.436	-0.476199	0.626057	0.642857	0.0606772
205168_at	DDR2	discoidin domain receptor tyrosine kinase 2	4921	0.0408239	0.003	-0.475243	0.303057	0.293651	-0.556981
220177_s_at	TMPRSS3	transmembrane protease, serine 3	64699	0.406465	0.567	-0.474928	0.999868	0.992063	5.37122e-05
211651_s_at	LAMB1	laminin, beta 1	3912	0.0896479	0.082	-0.474847	0.980952	0.97619	-0.0113789
202967_at	GSTA4	glutathione S-transferase alpha 4	2941	0.018342	0.011	-0.474564	0.306598	0.261905	-0.374133
220266_s_at	KLF4	Kruppel-like factor 4 (gut)	9314	0.182025	0.248	-0.474523	0.581701	0.746032	0.384504
232202_at	NA	NA	NA	0.349548	0.478	-0.474429	0.150091	0.126984	-0.120486
229053_at	SYT17	synaptotagmin XVII	51760	0.0784785	0.077	-0.474217	0.551968	0.619048	0.27666
221276_s_at	SYNC	syncoilin, intermediate filament protein	81493	0.153791	0.152	-0.474067	0.478424	0.507937	-0.436328
204518_s_at	PPIC	peptidylprolyl isomerase C (cyclophilin C)	5480	0.0448	0.053	-0.473689	0.697261	0.722222	-0.149181
213183_s_at	CDKN1C	cyclin-dependent kinase inhibitor 1C (p57, Kip2)	1028	0.186571	0.145	-0.473619	0.40551	0.396825	-0.539488
230956_at	C11orf92	chromosome 11 open reading frame 92	399948	0.0189372	0.015	-0.473619	0.312131	0.285714	-0.063553
215425_at	BTG3	BTG family, member 3	10950	0.244463	0.235	-0.473536	0.558113	0.603175	-0.388813
226803_at	CHMP4C	chromatin modifying protein 4C	92421	0.282117	0.304	-0.472909	0.927893	0.920635	0.0327903
203961_at	NEBL	nebulette	10529	0.113916	0.076	-0.472883	0.579344	0.714286	-0.185531
203426_s_at	IGFBP5	insulin-like growth factor binding protein 5	3488	0.0413815	0.022	-0.472877	0.858697	0.865079	-0.0650354
214584_x_at	ACACB	acetyl-Coenzyme A carboxylase beta	32	0.3525	0.477	-0.472465	0.915754	0.904762	-0.0542759
212294_at	GNG12	guanine nucleotide binding protein (G protein), gamma 12	55970	0.0207405	0.028	-0.472206	0.328762	0.325397	-0.381894
210510_s_at	NRP1	neuropilin 1	8829	0.166808	0.256	-0.472043	0.902109	0.920635	0.0491976
243879_at	NA	NA	NA	0.451269	0.704	-0.472029	0.871268	0.81746	0.125443
238835_at	NA	NA	NA	0.361707	0.359	-0.471854	0.888925	0.920635	-0.180313
213419_at	APBB2	amyloid beta (A4) precursor protein-binding, family B, member 2	323	0.0820959	0.053	-0.471702	0.647331	0.634921	-0.134658
227870_at	IGDCC4	immunoglobulin superfamily, DCC subclass, member 4	57722	0.0806569	0.074	-0.471667	0.141452	0.134921	-0.395565
222433_at	ENAH	enabled homolog (Drosophila)	55740	0.121938	0.113	-0.471518	0.678972	0.746032	-0.268516
235723_at	BNC2	basonuclin 2	54796	0.0370492	0.042	-0.471494	0.693067	0.706349	-0.149067
204803_s_at	RRAD	Ras-related associated with diabetes	6236	0.181332	0.118	-0.471483	0.451784	0.579365	0.311905
212554_at	CAP2	CAP, adenylate cyclase-associated protein, 2 (yeast)	10486	0.114706	0.114	-0.47148	0.567727	0.611111	-0.467689
223333_s_at	ANGPTL4	angiopoietin-like 4	51129	0.177697	0.165	-0.471372	0.820621	0.84127	0.187024
204517_at	PPIC	peptidylprolyl isomerase C (cyclophilin C)	5480	0.0530703	0.055	-0.471165	0.647789	0.674603	-0.201015
221870_at	EHD2	EH-domain containing 2	30846	0.160157	0.153	-0.471	0.780998	0.793651	-0.152176
205609_at	ANGPT1	angiopoietin 1	284	0.247059	0.216	-0.47092	0.850371	0.777778	-0.191687
222083_at	GLYAT	glycine-N-acyltransferase	10249	0.362443	0.448	-0.470463	0.957941	0.904762	0.0240991
205151_s_at	KIAA0644	KIAA0644 gene product	9865	0.0881337	0.079	-0.47025	0.904899	0.888889	0.0596859
213693_s_at	MUC1	mucin 1, cell surface associated	4582	0.415086	0.686	-0.470134	0.23548	0.174603	0.176954
205931_s_at	CREB5	cAMP responsive element binding protein 5	9586	0.263116	0.299	-0.469976	0.790412	0.809524	0.168986
227126_at	PTPRG	protein tyrosine phosphatase, receptor type, G	5793	0.10686	0.107	-0.469377	0.635169	0.642857	-0.297991
234632_x_at	NA	NA	NA	0.150938	0.165	-0.469243	0.716357	0.769841	-0.213643
231067_s_at	NA	NA	NA	0.215102	0.251	-0.469197	0.564726	0.52381	0.389909
227998_at	S100A16	S100 calcium binding protein A16	140576	0.079258	0.091	-0.468499	0.235308	0.222222	-0.400819
236234_at	PDE1A	phosphodiesterase 1A, calmodulin-dependent	5136	0.0350738	0.03	-0.468166	0.265897	0.285714	-0.584134
235129_at	PPP1R1A	protein phosphatase 1, regulatory (inhibitor) subunit 1A	5502	0.456186	0.569	-0.467747	0.941411	0.857143	-0.0745436
235955_at	MARVELD2	MARVEL domain containing 2	153562	0.125847	0.036	-0.46751	0.631268	0.690476	-0.0310388
226226_at	TMEM45B	transmembrane protein 45B	120224	0.423369	0.634	-0.467457	0.436598	0.571429	0.112564
213268_at	CAMTA1	calmodulin binding transcription activator 1	23261	0.0290357	0.027	-0.467274	0.168111	0.214286	-0.425136
217999_s_at	PHLDA1	pleckstrin homology-like domain, family A, member 1	22822	0.0110832	0.005	-0.466556	0.723766	0.865079	-0.117916
215039_at	HS2ST1	heparan sulfate 2-O-sulfotransferase 1	9653	0.386724	0.457	-0.466381	0.867088	0.873016	0.159189
226824_at	CPXM2	carboxypeptidase X (M14 family), member 2	119587	0.122512	0.12	-0.46632	0.958107	0.944444	0.0474644
227195_at	ZNF503	zinc finger protein 503	84858	0.0240556	0.014	-0.46599	0.954864	0.960317	-0.0225831
209763_at	CHRDL1	chordin-like 1	91851	0.149305	0.126	-0.465851	0.732152	0.785714	-0.26868
201787_at	FBLN1	fibulin 1	2192	0.191648	0.172	-0.465491	0.810031	0.833333	0.166946
226302_at	ATP8B1	ATPase, class I, type 8B, member 1	5205	0.142711	0.097	-0.465344	0.563782	0.539683	-0.313992
228067_at	C2orf55	chromosome 2 open reading frame 55	343990	0.0956564	0.109	-0.465293	0.529265	0.587302	-0.253622
233446_at	ONECUT2	one cut homeobox 2	9480	0.274357	0.373	-0.465239	0.0223096	0.00793651	0.091328
223075_s_at	AIF1L	allograft inflammatory factor 1-like	83543	0.287634	0.309	-0.465089	0.690947	0.68254	-0.259299
202150_s_at	NEDD9	neural precursor cell expressed, developmentally down-regulated 9	4739	0.0095079	0.009	-0.46469	0.59327	0.626984	-0.141051
244111_at	KRT222P	keratin 222 pseudogene	125113	0.127387	0.151	-0.464413	0.249833	0.269841	-0.537103
229004_at	NA	NA	NA	0.158793	0.136	-0.46434	0.520142	0.484127	0.521316
242736_at	NA	NA	NA	0.233996	0.222	-0.464319	0.707966	0.84127	-0.314334
204069_at	MEIS1	Meis homeobox 1	4211	0.0699991	0.047	-0.464257	0.162824	0.222222	-0.567322
225728_at	SORBS2	sorbin and SH3 domain containing 2	8470	0.118824	0.118	-0.464025	0.445828	0.47619	-0.548514
236892_s_at	LOC404266	hypothetical LOC404266	404266	0.11268	0.029	-0.463858	0.916245	0.896825	0.0144562
205116_at	LAMA2	laminin, alpha 2	3908	0.0935582	0.095	-0.463805	0.854646	0.873016	0.118362
202889_x_at	MAP7	microtubule-associated protein 7	9053	0.126479	0.016	-0.463725	0.452062	0.396825	-0.10236
204073_s_at	C11orf9	chromosome 11 open reading frame 9	745	0.305991	0.308	-0.46353	0.287247	0.246032	0.0604281
231969_at	STOX2	storkhead box 2	56977	0.100647	0.091	-0.463418	0.0378963	0.0238095	-0.623763
212670_at	ELN	elastin	2006	0.0249793	0.019	-0.463402	0.910296	0.944444	0.0564241
209663_s_at	ITGA7	integrin, alpha 7	3679	0.192808	0.187	-0.463398	0.804409	0.793651	-0.182239
202133_at	WWTR1	WW domain containing transcription regulator 1	25937	0.0181833	0.016	-0.463377	0.989976	0.992063	-0.0063916
213133_s_at	GCSH	glycine cleavage system protein H (aminomethyl carrier)	2653	0.0983361	0.073	-0.463313	0.993388	0.968254	-0.00335683
240857_at	DNAH9	dynein, axonemal, heavy chain 9	1770	0.246087	0.082	-0.462533	0.478212	0.611111	-0.158672
227194_at	FAM3B	family with sequence similarity 3, member B	54097	0.301341	0.238	-0.462411	0.165079	0.206349	-0.42008
202291_s_at	MGP	matrix Gla protein	4256	0.124255	0.103	-0.462258	0.929141	0.888889	-0.0789544
204202_at	IQCE	IQ motif containing E	23288	0.251617	0.151	-0.462019	0.33422	0.238095	-0.101278
225667_s_at	FAM84A	family with sequence similarity 84, member A	151354	0.108568	0.13	-0.461967	0.359968	0.238095	-0.661017
207169_x_at	DDR1	discoidin domain receptor tyrosine kinase 1	780	0.147738	0.143	-0.461945	0.158312	0.126984	-0.3517
229147_at	NA	NA	NA	0.289773	0.279	-0.461913	0.538007	0.611111	0.301419
242222_at	LOC440894	hypothetical protein LOC440894	440894	0.0699059	0.003	-0.461477	0.398386	0.293651	-0.0991372
221541_at	CRISPLD2	cysteine-rich secretory protein LCCL domain containing 2	83716	0.176547	0.144	-0.461419	0.386055	0.365079	0.600268
241986_at	BMPER	BMP binding endothelial regulator	168667	0.440082	0.471	-0.461166	0.0651629	0.103175	-1.01778
205741_s_at	DTNA	dystrobrevin, alpha	1837	0.115726	0.131	-0.461135	0.75984	0.857143	-0.160747
227342_s_at	MYEOV	myeloma overexpressed (in a subset of t(11;14) positive multiple myelomas)	26579	0.0311721	0.012	-0.461104	0.0780905	0.142857	0.148366
211080_s_at	NEK2	NIMA (never in mitosis gene a)-related kinase 2	4751	0.118606	0.077	-0.460899	0.547814	0.603175	0.251055
204797_s_at	EML1	echinoderm microtubule associated protein like 1	2009	0.0222357	0.008	-0.460645	0.336975	0.388889	-0.382231
201876_at	PON2	paraoxonase 2	5445	0.174317	0.172	-0.460576	0.549175	0.531746	-0.189847
238909_at	S100A10	S100 calcium binding protein A10	6281	0.102802	0.114	-0.460237	0.598884	0.698413	0.211889
205158_at	RNASE4	ribonuclease, RNase A family, 4	6038	0.14534	0.107	-0.460112	0.358619	0.380952	-0.555408
230951_at	NA	NA	NA	0.234632	0.172	-0.460107	0.119986	0.142857	-0.206459
214461_at	LBP	lipopolysaccharide binding protein	3929	0.268858	0.269	-0.459694	0.5923	0.634921	0.444782
235642_at	NA	NA	NA	0.295845	0.287	-0.459585	0.0138557	0	-0.949458
238009_at	NA	NA	NA	0.213275	0.199	-0.459546	0.310054	0.325397	-0.645514
225645_at	EHF	ets homologous factor	26298	0.462784	0.498	-0.459467	0.0973709	0.134921	-0.52686
226931_at	TMTC1	transmembrane and tetratricopeptide repeat containing 1	83857	0.195645	0.231	-0.459184	0.694047	0.619048	-0.245088
202786_at	STK39	serine threonine kinase 39 (STE20/SPS1 homolog, yeast)	27347	0.00859655	0.007	-0.459034	0.83083	0.888889	-0.0241966
213764_s_at	MFAP5	microfibrillar associated protein 5	8076	0.588241	0.566	-0.458647	0.982595	0.968254	0.0328781
227376_at	GLI3	GLI family zinc finger 3	2737	0.012971	0.005	-0.458519	0.0684401	0.0714286	-0.538774
203001_s_at	STMN2	stathmin-like 2	11075	0.265735	0.273	-0.458265	0.524509	0.642857	-0.415388
221447_s_at	GLT8D2	glycosyltransferase 8 domain containing 2	83468	0.0619068	0.074	-0.458151	0.622026	0.753968	0.308916
224458_at	C9orf125	chromosome 9 open reading frame 125	84302	0.129475	0.101	-0.457874	0.362461	0.333333	-0.199111
203998_s_at	SYT1	synaptotagmin I	6857	0.0868193	0.147	-0.457849	0.377663	0.396825	-0.157432
210002_at	GATA6	GATA binding protein 6	2627	0.184686	0.247	-0.457356	0.263219	0.285714	-0.555969
226246_at	KCTD1	potassium channel tetramerisation domain containing 1	284252	0.050474	0.023	-0.457199	0.928845	0.920635	-0.0256517
203417_at	MFAP2	microfibrillar-associated protein 2	4237	0.220067	0.245	-0.456529	0.80247	0.857143	0.122248
214081_at	PLXDC1	plexin domain containing 1	57125	0.044725	0.026	-0.456419	0.331706	0.31746	-0.250109
220955_x_at	RAB23	RAB23, member RAS oncogene family	51715	0.022125	0.014	-0.456167	0.488209	0.539683	-0.356189
233496_s_at	CFL2	cofilin 2 (muscle)	1073	0.0590093	0.065	-0.455701	0.280729	0.261905	-0.489258
216331_at	ITGA7	integrin, alpha 7	3679	0.218379	0.212	-0.455655	0.847195	0.865079	-0.143416
225817_at	CGNL1	cingulin-like 1	84952	0.0689482	0.068	-0.455324	0.172317	0.15873	-0.654891
219121_s_at	RBM35A	RNA binding motif protein 35A	54845	0.390708	0.675	-0.455207	0.923406	0.896825	0.0152984
1556190_s_at	PRNP	prion protein	5621	0.164128	0.054	-0.455034	0.154519	0.190476	-0.184886
227764_at	LYPD6	LY6/PLAUR domain containing 6	130574	0.0923257	0.1	-0.454725	0.0276297	0.047619	-0.580582
226872_at	RFX2	regulatory factor X, 2 (influences HLA class II expression)	5990	0.136092	0.154	-0.454679	0.643957	0.833333	-0.21397
1554452_a_at	HIG2	hypoxia-inducible protein 2	29923	0.2047	0.072	-0.454521	0.941276	0.944444	-0.0503364
205117_at	FGF1	fibroblast growth factor 1 (acidic)	2246	0.0339567	0.014	-0.45449	0.687074	0.746032	-0.154133
213895_at	EMP1	epithelial membrane protein 1	2012	0.423647	0.472	-0.454342	0.72398	0.785714	0.316668
239952_at	ZEB1	zinc finger E-box binding homeobox 1	6935	0.0155958	0.02	-0.454225	0.0836095	0.103175	-0.520157
205204_at	NMB	neuromedin B	4828	0.285609	0.258	-0.453853	0.882335	0.873016	0.0581213
1558170_at	NA	NA	NA	0.262711	0.164	-0.453624	0.889931	0.880952	-0.021963
215017_s_at	FNBP1L	formin binding protein 1-like	54874	0.184317	0.164	-0.453416	0.695302	0.650794	-0.139321
223168_at	RHOU	ras homolog gene family, member U	58480	0.182823	0.183	-0.453394	0.978319	0.952381	-0.0114829
219230_at	TMEM100	transmembrane protein 100	55273	0.482683	0.484	-0.45339	0.725007	0.722222	-0.434662
232596_at	DIAPH3	diaphanous homolog 3 (Drosophila)	81624	0.107913	0.066	-0.453039	0.735369	0.714286	0.0962222
226575_at	ZNF462	zinc finger protein 462	58499	0.0139003	0.018	-0.452909	0.25112	0.388889	-0.289707
215119_at	MYO16	myosin XVI	23026	0.240641	0.202	-0.452538	0.173131	0.174603	-0.407353
214110_s_at	LOC654342	similar to lymphocyte-specific protein 1	654342	0.137336	0.13	-0.452531	0.443591	0.412698	-0.429862
221272_s_at	C1orf21	chromosome 1 open reading frame 21	81563	0.0386547	0.021	-0.452434	0.0276091	0.0793651	-0.655447
206884_s_at	SCEL	sciellin	8796	0.346137	0.516	-0.45215	0.949466	0.960317	0.0116369
226790_at	MORN2	MORN repeat containing 2	729967	0.0572799	0.033	-0.452081	0.724057	0.706349	-0.0928834
236290_at	DOK6	docking protein 6	220164	0.0359755	0.044	-0.451747	0.0379708	0.0793651	-0.353076
229801_at	C10orf47	chromosome 10 open reading frame 47	254427	0.0933674	0.058	-0.451243	0.578931	0.65873	-0.117967
225612_s_at	B3GNT5	UDP-GlcNAc:betaGal beta-1,3-N-acetylglucosaminyltransferase 5	84002	0.259991	0.33	-0.45108	0.318011	0.452381	0.534422
236901_at	NA	NA	NA	0.200156	0.25	-0.450953	0.50616	0.603175	0.175819
224836_at	TP53INP2	tumor protein p53 inducible nuclear protein 2	58476	0.00815433	0.014	-0.450775	0.57162	0.714286	-0.204862
202972_s_at	FAM13A	family with sequence similarity 13, member A	10144	0.197841	0.116	-0.450422	0.825681	0.84127	-0.0996784
204115_at	GNG11	guanine nucleotide binding protein (G protein), gamma 11	2791	0.0587572	0.068	-0.450373	0.325036	0.277778	-0.414691
1559322_at	LOC727916	hypothetical protein LOC727916	727916	0.140325	0.061	-0.450189	0.542594	0.674603	0.111654
215198_s_at	CALD1	caldesmon 1	800	0.00583698	0.006	-0.449756	0.0375337	0.103175	-0.480576
208083_s_at	ITGB6	integrin, beta 6	3694	0.373256	0.613	-0.449728	0.0488387	0.047619	0.134838
230463_at	NA	NA	NA	0.433105	0.55	-0.449645	0.894158	0.984127	0.0983472
203997_at	PTPN3	protein tyrosine phosphatase, non-receptor type 3	5774	0.236264	0.212	-0.449561	0.405437	0.412698	-0.322777
212086_x_at	LMNA	lamin A/C	4000	0.0663694	0.057	-0.449278	0.550612	0.761905	0.161339
226325_at	ADSSL1	adenylosuccinate synthase like 1	122622	0.160464	0.103	-0.449213	0.47332	0.444444	-0.330749
205768_s_at	SLC27A2	solute carrier family 27 (fatty acid transporter), member 2	11001	0.183514	0.179	-0.449181	0.615518	0.706349	-0.37469
201829_at	NET1	neuroepithelial cell transforming 1	10276	0.0257646	0.027	-0.449106	0.338012	0.420635	-0.279088
219232_s_at	EGLN3	egl nine homolog 3 (C. elegans)	112399	0.226887	0.247	-0.448957	0.320264	0.309524	-0.704484
232099_at	PCDHB16	protocadherin beta 16	57717	0.0525558	0.034	-0.448874	0.523424	0.5	-0.275091
210749_x_at	DDR1	discoidin domain receptor tyrosine kinase 1	780	0.18896	0.205	-0.448658	0.275687	0.285714	-0.233318
203000_at	STMN2	stathmin-like 2	11075	0.246911	0.204	-0.448588	0.660172	0.722222	-0.277229
202421_at	IGSF3	immunoglobulin superfamily, member 3	3321	0.116379	0.083	-0.448566	0.333332	0.365079	-0.361918
204420_at	FOSL1	FOS-like antigen 1	8061	0.0629651	0.084	-0.448272	0.542535	0.706349	-0.273793
232056_at	SCEL	sciellin	8796	0.142982	0.085	-0.448239	0.682066	0.746032	-0.0379274
1554679_a_at	LAPTM4B	lysosomal protein transmembrane 4 beta	55353	0.244314	0.231	-0.448203	0.604184	0.619048	-0.193922
208180_s_at	HIST1H4H	histone cluster 1, H4h	8365	0.145566	0.151	-0.448156	0.798787	0.857143	0.0366558
202340_x_at	NR4A1	nuclear receptor subfamily 4, group A, member 1	3164	0.150665	0.218	-0.448125	0.893803	0.936508	0.0539252
201928_at	PKP4	plakophilin 4	8502	0.0194622	0.004	-0.447894	0.18267	0.166667	-0.338466
203859_s_at	PALM	paralemmin	5064	0.169278	0.163	-0.447859	0.777236	0.777778	-0.132201
213422_s_at	MXRA8	matrix-remodelling associated 8	54587	0.118173	0.134	-0.447663	0.709387	0.65873	-0.17196
238868_at	UACA	uveal autoantigen with coiled-coil domains and ankyrin repeats	55075	0.0929881	0.088	-0.447607	0.34794	0.452381	-0.442199
218507_at	HIG2	hypoxia-inducible protein 2	29923	0.19362	0.076	-0.447531	0.834723	0.849206	-0.138187
227452_at	NA	NA	NA	0.17528	0.12	-0.447423	0.0166206	0.0238095	-0.384648
223232_s_at	CGN	cingulin	57530	0.364287	0.558	-0.447418	0.0527226	0.0873016	0.168295
223665_at	ARPM1	actin related protein M1	84517	0.0544032	0.054	-0.447272	0.20645	0.190476	-0.352247
224476_s_at	MESP1	mesoderm posterior 1 homolog (mouse)	55897	0.292897	0.338	-0.44696	0.740466	0.761905	-0.19989
213675_at	NA	NA	NA	0.101655	0.086	-0.44681	0.420796	0.452381	-0.43333
205286_at	TFAP2C	transcription factor AP-2 gamma (activating enhancer binding protein 2 gamma)	7022	0.271407	0.388	-0.446806	0.968968	0.952381	0.003429
203680_at	PRKAR2B	protein kinase, cAMP-dependent, regulatory, type II, beta	5577	0.43858	0.515	-0.446782	0.846705	0.769841	-0.198236
200771_at	LAMC1	laminin, gamma 1 (formerly LAMB2)	3915	0.0475587	0.048	-0.4466	0.67055	0.714286	-0.234981
221627_at	TRIM10	tripartite motif-containing 10	10107	0.220467	0.065	-0.446425	0.593603	0.563492	0.0577706
224391_s_at	SIAE	sialic acid acetylesterase	54414	0.107246	0.108	-0.446388	0.874098	0.857143	0.0236241
208789_at	PTRF	polymerase I and transcript release factor	284119	0.159828	0.155	-0.446352	0.45488	0.531746	-0.439371
44783_s_at	HEY1	hairy/enhancer-of-split related with YRPW motif 1	23462	0.0618923	0.035	-0.446317	0.51739	0.428571	-0.242606
33323_r_at	SFN	stratifin	2810	0.427859	0.732	-0.446246	0.298476	0.293651	0.151286
240336_at	HBM	hemoglobin, mu	3042	0.292648	0.265	-0.445693	0.887921	0.896825	-0.0722244
219948_x_at	UGT2A3	UDP glucuronosyltransferase 2 family, polypeptide A3	79799	0.33582	0.294	-0.445546	0.795855	0.833333	-0.0204837
202975_s_at	RHOBTB3	Rho-related BTB domain containing 3	22836	0.245404	0.294	-0.445338	0.964526	0.960317	0.0306536
232327_at	THSD7B	thrombospondin, type I, domain containing 7B	80731	0.0584581	0.056	-0.445238	0.86044	0.84127	-0.0741813
210675_s_at	PTPRR	protein tyrosine phosphatase, receptor type, R	5801	0.224755	0.079	-0.445011	0.320165	0.412698	-0.159824
209135_at	ASPH	aspartate beta-hydroxylase	444	0.242996	0.242	-0.444964	0.970501	0.968254	0.0190799
228882_at	TUB	tubby homolog (mouse)	7275	0.0954993	0.056	-0.444914	0.319954	0.34127	-0.532827
235228_at	CCDC85A	coiled-coil domain containing 85A	114800	0.267657	0.285	-0.444804	0.44833	0.380952	-0.316852
205438_at	PTPN21	protein tyrosine phosphatase, non-receptor type 21	11099	0.00795229	0.013	-0.444669	0.777368	0.793651	-0.0556778
210106_at	RDH5	retinol dehydrogenase 5 (11-cis/9-cis)	5959	0.318381	0.393	-0.444452	0.871523	0.873016	-0.0953224
220751_s_at	C5orf4	chromosome 5 open reading frame 4	10826	0.0770639	0.055	-0.444124	0.0783561	0.142857	-0.71699
222116_s_at	TBC1D16	TBC1 domain family, member 16	125058	0.22606	0.206	-0.444091	0.678363	0.65873	-0.168132
238222_at	GKN2	gastrokine 2	200504	0.283398	0.273	-0.444015	0.697618	0.730159	-0.0426613
204298_s_at	LOX	lysyl oxidase	4015	0.20542	0.274	-0.443816	0.74294	0.809524	0.165207
229139_at	JPH1	junctophilin 1	56704	0.005565	0.003	-0.443692	0.26406	0.230159	0.217563
221911_at	ETV1	ets variant 1	2115	0.180889	0.159	-0.443526	0.202696	0.166667	-0.375117
225354_s_at	SH3BGRL2	SH3 domain binding glutamic acid-rich protein like 2	83699	0.0927522	0.079	-0.443146	0.319796	0.293651	-0.487563
230958_s_at	NA	NA	NA	0.0175127	0.019	-0.442913	0.191412	0.253968	-0.603113
219388_at	GRHL2	grainyhead-like 2 (Drosophila)	79977	0.355186	0.489	-0.442861	0.308697	0.31746	-0.123518
219434_at	TREM1	triggering receptor expressed on myeloid cells 1	54210	0.396676	0.438	-0.442728	0.158788	0.18254	1.22189
243278_at	FOXP2	forkhead box P2	93986	0.206965	0.192	-0.442713	0.0887805	0.031746	-0.844661
217744_s_at	PERP	PERP, TP53 apoptosis effector	64065	0.17036	0.218	-0.441492	0.208633	0.206349	-0.433224
211964_at	COL4A2	collagen, type IV, alpha 2	1284	0.254692	0.248	-0.441359	0.97768	0.97619	0.0164028
231183_s_at	JAG1	jagged 1 (Alagille syndrome)	182	0.0137798	0.007	-0.441278	0.264739	0.206349	-0.312564
213929_at	EXPH5	exophilin 5	23086	0.285522	0.271	-0.439948	0.153034	0.174603	-0.287026
228802_at	RBPMS2	RNA binding protein with multiple splicing 2	348093	0.213147	0.178	-0.439809	0.957594	0.968254	-0.0300183
201467_s_at	NQO1	NAD(P)H dehydrogenase, quinone 1	1728	0.421788	0.536	-0.439755	0.848937	0.849206	0.0954892
243356_at	NA	NA	NA	0.300394	0.362	-0.439595	0.34415	0.388889	-0.349492
213325_at	PVRL3	poliovirus receptor-related 3	25945	0.0699332	0.074	-0.439516	0.120297	0.269841	-0.654021
209488_s_at	RBPMS	RNA binding protein with multiple splicing	11030	0.0845454	0.092	-0.439467	0.461838	0.52381	-0.366845
204813_at	MAPK10	mitogen-activated protein kinase 10	5602	0.212272	0.147	-0.43921	0.438492	0.507937	-0.277868
207981_s_at	ESRRG	estrogen-related receptor gamma	2104	0.0264301	0.021	-0.439021	0.641751	0.722222	-0.120191
201185_at	HTRA1	HtrA serine peptidase 1	5654	0.135349	0.125	-0.438572	0.582755	0.642857	-0.326279
201596_x_at	KRT18	keratin 18	3875	0.45493	0.564	-0.438552	0.32352	0.404762	-0.235027
209904_at	TNNC1	troponin C type 1 (slow)	7134	0.322577	0.353	-0.438184	0.170707	0.174603	-0.180391
1553976_a_at	RP11-529I10.4	deleted in a mouse model of primary ciliary dyskinesia	25911	0.0101807	0.002	-0.438176	0.821229	0.849206	0.0572686
219479_at	KDELC1	KDEL (Lys-Asp-Glu-Leu) containing 1	79070	0.0785919	0.079	-0.438041	0.749889	0.81746	-0.0820792
228186_s_at	RSPO3	R-spondin 3 homolog (Xenopus laevis)	84870	0.0695386	0.043	-0.437869	0.25159	0.269841	-0.607285
228450_at	PLEKHA7	pleckstrin homology domain containing, family A member 7	144100	0.145465	0.163	-0.437679	0.667088	0.690476	-0.147558
1554485_s_at	TMEM37	transmembrane protein 37	140738	0.296431	0.346	-0.437419	0.71168	0.674603	-0.214535
244533_at	NA	NA	NA	0.0630964	0.06	-0.437198	0.326966	0.412698	-0.314976
211356_x_at	LEPR	leptin receptor	3953	0.0716622	0.074	-0.437042	0.992259	0.992063	0.00658433
212298_at	NRP1	neuropilin 1	8829	0.177265	0.196	-0.436998	0.969705	0.928571	-0.0183498
237413_at	NA	NA	NA	0.203773	0.129	-0.436795	0.483235	0.547619	-0.428762
232267_at	GPR133	G protein-coupled receptor 133	283383	0.237131	0.24	-0.436759	0.769508	0.738095	0.229097
38037_at	HBEGF	heparin-binding EGF-like growth factor	1839	0.15951	0.244	-0.436544	0.906565	0.960317	-0.065732
219090_at	SLC24A3	solute carrier family 24 (sodium/potassium/calcium exchanger), member 3	57419	0.106434	0.097	-0.436172	0.46795	0.484127	-0.41673
209373_at	MALL	mal, T-cell differentiation protein-like	7851	0.0580649	0.059	-0.435875	0.519829	0.563492	-0.26637
226834_at	NA	NA	NA	0.227928	0.254	-0.435794	0.441764	0.492063	-0.417048
212551_at	CAP2	CAP, adenylate cyclase-associated protein, 2 (yeast)	10486	0.14572	0.124	-0.435751	0.456703	0.515873	-0.57555
229659_s_at	PIGR	polymeric immunoglobulin receptor	5284	0.354275	0.527	-0.435505	0.105754	0.103175	0.0970374
205161_s_at	PEX11A	peroxisomal biogenesis factor 11 alpha	8800	0.1813	0.14	-0.434916	0.366811	0.365079	-0.599264
221958_s_at	GPR177	G protein-coupled receptor 177	79971	0.0168074	0.01	-0.434763	0.254099	0.277778	-0.43089
218796_at	FERMT1	fermitin family homolog 1 (Drosophila)	55612	0.207634	0.14	-0.434741	0.0845148	0.0714286	-0.256332
1560698_a_at	LOC283392	hypothetical LOC283392	283392	0.250171	0.173	-0.434696	0.224515	0.293651	0.239119
235086_at	THBS1	thrombospondin 1	7057	0.317142	0.312	-0.434557	0.912381	0.97619	0.0777479
207714_s_at	SERPINH1	serpin peptidase inhibitor, clade H (heat shock protein 47), member 1, (collagen binding protein 1)	871	0.160994	0.164	-0.434446	0.773167	0.769841	0.121032
200672_x_at	SPTBN1	spectrin, beta, non-erythrocytic 1	6711	0.0124569	0.027	-0.43409	0.210332	0.206349	-0.423208
202973_x_at	FAM13A	family with sequence similarity 13, member A	10144	0.224618	0.184	-0.433508	0.617122	0.650794	-0.248424
203895_at	PLCB4	phospholipase C, beta 4	5332	0.00686679	0	-0.433499	0.235921	0.238095	-0.782744
203477_at	COL15A1	collagen, type XV, alpha 1	1306	0.125798	0.1	-0.432825	0.844889	0.857143	0.13643
230281_at	C16orf46	chromosome 16 open reading frame 46	123775	0.070937	0.077	-0.432303	0.942494	0.904762	0.0288273
211712_s_at	ANXA9	annexin A9	8416	0.351027	0.547	-0.432243	0.274072	0.222222	0.118976
223279_s_at	UACA	uveal autoantigen with coiled-coil domains and ankyrin repeats	55075	0.0451225	0.064	-0.432202	0.455476	0.619048	-0.249872
213679_at	TTC30A	tetratricopeptide repeat domain 30A	92104	0.024091	0.051	-0.43201	0.0276983	0.015873	-0.39187
224940_s_at	PAPPA	pregnancy-associated plasma protein A, pappalysin 1	5069	0.0270445	0.007	-0.432009	0.678226	0.674603	-0.224267
230690_at	TUBB1	tubulin, beta 1	81027	0.52983	0.541	-0.431994	0.893118	0.920635	0.0824982
226961_at	PRR15	proline rich 15	222171	0.23825	0.229	-0.431932	0.0571125	0.0793651	0.206167
205794_s_at	NOVA1	neuro-oncological ventral antigen 1	4857	0.0849879	0.053	-0.431905	0.00588661	0	-0.735792
222860_s_at	PDGFD	platelet derived growth factor D	80310	0.00535101	0.001	-0.431845	0.549224	0.547619	-0.260622
204682_at	LTBP2	latent transforming growth factor beta binding protein 2	4053	0.0952096	0.069	-0.431719	0.117441	0.103175	-0.92985
202235_at	SLC16A1	solute carrier family 16, member 1 (monocarboxylic acid transporter 1)	6566	0.103884	0.088	-0.431699	0.388194	0.444444	-0.186986
231319_x_at	KIF9	kinesin family member 9	64147	0.0186482	0.008	-0.431494	0.451912	0.571429	-0.17141
238531_x_at	NA	NA	NA	0.224392	0.226	-0.431225	0.177487	0.230159	-0.494974
222456_s_at	LIMA1	LIM domain and actin binding 1	51474	0.106449	0.067	-0.430864	0.406593	0.452381	-0.28104
203431_s_at	RICS	Rho GTPase-activating protein	9743	0.0411966	0.015	-0.430461	0.0223773	0.0396825	-0.565926
217127_at	CTH	cystathionase (cystathionine gamma-lyase)	1491	0.0791353	0.143	-0.430352	0.755727	0.801587	-0.195284
228790_at	FAM110B	family with sequence similarity 110, member B	90362	0.0369516	0.041	-0.430168	0.44068	0.52381	-0.23566
201893_x_at	DCN	decorin	1634	0.102282	0.088	-0.430082	0.704603	0.801587	-0.214573
209529_at	PPAP2C	phosphatidic acid phosphatase type 2C	8612	0.276313	0.284	-0.429971	0.673969	0.769841	0.122493
221898_at	PDPN	podoplanin	10630	0.0614724	0.067	-0.429749	0.836064	0.865079	0.0342873
221959_at	FAM110B	family with sequence similarity 110, member B	90362	0.00536224	0.002	-0.429713	0.368854	0.507937	-0.292552
224955_at	TEAD1	TEA domain family member 1 (SV40 transcriptional enhancer factor)	7003	0.0990773	0.11	-0.429555	0.285547	0.357143	-0.520176
218730_s_at	OGN	osteoglycin	4969	0.404745	0.358	-0.429455	0.850181	0.936508	0.25183
235004_at	RBM24	RNA binding motif protein 24	221662	0.127811	0.104	-0.429136	0.217465	0.253968	-0.908955
223366_at	NA	NA	NA	0.0130247	0	-0.428895	0.0558515	0.0714286	-0.359311
229030_at	CAPN8	calpain 8	388743	0.311478	0.378	-0.428761	0.721981	0.746032	0.0628349
201981_at	PAPPA	pregnancy-associated plasma protein A, pappalysin 1	5069	0.00236667	0	-0.428672	0.484769	0.47619	-0.318461
223727_at	KCNIP2	Kv channel interacting protein 2	30819	0.337209	0.435	-0.428462	0.983978	0.97619	-0.0133301
213813_x_at	NA	NA	NA	0.00191823	0	-0.428067	0.0403867	0.00793651	-0.27314
231386_at	C2orf84	chromosome 2 open reading frame 84	653140	0.160919	0.206	-0.428057	0.764768	0.801587	-0.0479286
211006_s_at	KCNB1	potassium voltage-gated channel, Shab-related subfamily, member 1	3745	0.455552	0.623	-0.428011	0.724781	0.769841	-0.131545
227233_at	TSPAN2	tetraspanin 2	10100	0.141276	0.144	-0.427755	0.675457	0.52381	-0.25544
219785_s_at	FBXO31	F-box protein 31	79791	0.0419484	0.023	-0.427712	0.666443	0.761905	0.103944
229459_at	FAM19A5	family with sequence similarity 19 (chemokine (C-C motif)-like), member A5	25817	0.0429123	0.006	-0.427668	0.478622	0.444444	-0.320501
207039_at	CDKN2A	cyclin-dependent kinase inhibitor 2A (melanoma, p16, inhibits CDK4)	1029	0.303282	0.394	-0.42756	0.278036	0.436508	0.0982383
230093_at	RSPH1	radial spoke head 1 homolog (Chlamydomonas)	89765	0.395452	0.653	-0.427547	0.94875	0.944444	-0.0108436
208767_s_at	LAPTM4B	lysosomal protein transmembrane 4 beta	55353	0.239775	0.265	-0.427511	0.583416	0.603175	-0.179953
213273_at	ODZ4	odz, odd Oz/ten-m homolog 4 (Drosophila)	26011	0.0168301	0.015	-0.427192	0.098256	0.111111	-0.303131
231496_at	FCAMR	Fc receptor, IgA, IgM, high affinity	83953	0.326145	0.401	-0.427143	0.893237	0.904762	-0.0806987
204938_s_at	PLN	phospholamban	5350	0.442797	0.397	-0.427129	0.667195	0.722222	-0.608744
229465_s_at	PTPRS	protein tyrosine phosphatase, receptor type, S	5802	0.0209322	0.03	-0.427063	0.617407	0.634921	-0.267767
230369_at	GPR161	G protein-coupled receptor 161	23432	0.00312465	0.002	-0.426954	0.20318	0.214286	-0.350517
205756_s_at	F8	coagulation factor VIII, procoagulant component	2157	0.212867	0.23	-0.42694	0.15928	0.174603	-0.74463
219764_at	FZD10	frizzled homolog 10 (Drosophila)	11211	0.184938	0.168	-0.426707	0.488279	0.547619	-0.35521
218876_at	TPPP3	tubulin polymerization-promoting protein family member 3	51673	0.145694	0.119	-0.426226	0.935101	0.944444	-0.0518153
205253_at	PBX1	pre-B-cell leukemia homeobox 1	5087	0.0424999	0.047	-0.426058	0.134544	0.150794	-0.446848
218780_at	HOOK2	hook homolog 2 (Drosophila)	29911	0.30778	0.394	-0.425932	0.69491	0.563492	-0.173711
203562_at	FEZ1	fasciculation and elongation protein zeta 1 (zygin I)	9638	0.114887	0.08	-0.425888	0.0200582	0.015873	-0.692267
225046_at	LOC100132181	hypothetical protein LOC100132181	100132181	0.203738	0.211	-0.425765	0.078364	0.0952381	-0.322856
229689_s_at	NA	NA	NA	0.0511011	0.031	-0.425737	0.384347	0.222222	0.0755242
212104_s_at	RBM9	RNA binding motif protein 9	23543	0.00236597	0.001	-0.425591	0.214914	0.380952	-0.427526
205043_at	CFTR	cystic fibrosis transmembrane conductance regulator (ATP-binding cassette sub-family C, member 7)	1080	0.411372	0.766	-0.425143	0.998256	0.992063	-0.000336663
212093_s_at	MTUS1	mitochondrial tumor suppressor 1	57509	0.0311524	0.022	-0.425105	0.9322	0.952381	-0.0395581
202976_s_at	RHOBTB3	Rho-related BTB domain containing 3	22836	0.312112	0.411	-0.424925	0.988852	1	-0.00980013
221215_s_at	RIPK4	receptor-interacting serine-threonine kinase 4	54101	0.37389	0.617	-0.42475	0.163382	0.190476	0.14302
229876_at	PHKA1	phosphorylase kinase, alpha 1 (muscle)	5255	0.0273731	0.036	-0.424284	0.40393	0.380952	-0.179266
202464_s_at	PFKFB3	6-phosphofructo-2-kinase/fructose-2,6-biphosphatase 3	5209	0.332598	0.438	-0.424042	0.14577	0.18254	0.692026
202587_s_at	AK1	adenylate kinase 1	203	0.0717458	0.064	-0.42395	0.616723	0.666667	-0.130612
211382_s_at	TACC2	transforming, acidic coiled-coil containing protein 2	10579	0.132156	0.145	-0.423737	0.735241	0.809524	-0.276445
1556989_at	NA	NA	NA	0.283647	0.302	-0.423473	0.926802	0.952381	0.0933311
227436_at	OTUD7B	OTU domain containing 7B	56957	0.0144834	0.01	-0.423446	0.275439	0.301587	-0.323252
209752_at	REG1A	regenerating islet-derived 1 alpha	5967	0.350206	0.498	-0.423425	0.728936	0.761905	0.0638763
1553202_at	STOX1	storkhead box 1	219736	0.08111	0.028	-0.42328	0.668587	0.738095	-0.109999
230291_s_at	NFIB	nuclear factor I/B	4781	0.00219586	0.003	-0.423179	0.23243	0.214286	-0.54386
230061_at	TM4SF18	transmembrane 4 L six family member 18	116441	0.19027	0.255	-0.423028	0.0404099	0.0793651	-1.02647
213543_at	SGCD	sarcoglycan, delta (35kDa dystrophin-associated glycoprotein)	6444	0.114169	0.113	-0.422807	0.612938	0.587302	-0.31303
1560697_at	LOC283392	hypothetical LOC283392	283392	0.331491	0.351	-0.422779	0.0577779	0	0.128986
219561_at	COPZ2	coatomer protein complex, subunit zeta 2	51226	0.163761	0.11	-0.422664	0.772429	0.793651	-0.164279
212859_x_at	MT1E	metallothionein 1E	4493	0.375861	0.384	-0.422487	0.192348	0.174603	0.725857
212875_s_at	C2CD2	C2 calcium-dependent domain containing 2	25966	0.0367913	0.017	-0.422378	0.0389878	0.00793651	-0.696235
232017_at	TJP2	tight junction protein 2 (zona occludens 2)	9414	0.140983	0.135	-0.422351	0.554719	0.65873	-0.143312
213424_at	KIAA0895	KIAA0895	23366	0.243219	0.148	-0.422348	0.920958	0.912698	-0.0151418
206643_at	HAL	histidine ammonia-lyase	3034	0.333116	0.403	-0.421983	0.237211	0.206349	0.599504
218062_x_at	CDC42EP4	CDC42 effector protein (Rho GTPase binding) 4	23580	0.0694729	0.059	-0.421704	0.577096	0.619048	-0.201849
228977_at	LOC729680	hypothetical protein LOC729680	729680	0.0877395	0.074	-0.421601	0.266264	0.365079	-0.318776
202894_at	EPHB4	EPH receptor B4	2050	0.177858	0.119	-0.421449	0.260571	0.349206	-0.288184
228121_at	TGFB2	transforming growth factor, beta 2	7042	0.259123	0.219	-0.421439	0.481527	0.563492	-0.442372
205479_s_at	PLAU	plasminogen activator, urokinase	5328	0.173526	0.192	-0.421414	0.0844551	0.0555556	-0.406161
221019_s_at	COLEC12	collectin sub-family member 12	81035	0.136754	0.128	-0.421298	0.826449	0.785714	-0.106223
231040_at	NA	NA	NA	0.206046	0.183	-0.421235	0.45326	0.650794	-0.565385
214890_s_at	FAM149A	family with sequence similarity 149, member A	25854	0.203078	0.207	-0.421212	0.381096	0.373016	-0.48466
241772_at	NA	NA	NA	0.199448	0.253	-0.421024	0.256868	0.31746	-0.412605
221747_at	TNS1	tensin 1	7145	0.298284	0.297	-0.420903	0.629763	0.746032	-0.34037
227529_s_at	AKAP12	A kinase (PRKA) anchor protein 12	9590	0.316928	0.348	-0.420637	0.949435	0.952381	0.0535403
235065_at	NA	NA	NA	0.11819	0.132	-0.42058	0.467713	0.666667	-0.474646
222361_at	LOC643224	tubulin, beta 8 pseudogene	643224	0.00500874	0.005	-0.420423	0.755048	0.730159	-0.0577516
239849_at	NA	NA	NA	0.329062	0.325	-0.420419	0.859546	0.825397	-0.12089
211966_at	COL4A2	collagen, type IV, alpha 2	1284	0.252816	0.268	-0.420257	0.925148	0.928571	0.0538033
213644_at	CCDC46	coiled-coil domain containing 46	201134	0.0540662	0.054	-0.420251	0.502558	0.52381	-0.28634
229228_at	CREB5	cAMP responsive element binding protein 5	9586	0.381421	0.433	-0.420177	0.864311	0.880952	0.129114
221556_at	CDC14B	CDC14 cell division cycle 14 homolog B (S. cerevisiae)	8555	0.0357782	0.05	-0.420042	0.218119	0.174603	-0.318417
221823_at	C5orf30	chromosome 5 open reading frame 30	90355	0.16473	0.093	-0.41992	0.408922	0.484127	-0.456253
230002_at	CLCC1	chloride channel CLIC-like 1	23155	0.0180624	0.025	-0.419863	0.957525	0.968254	-0.0122979
1554966_a_at	FILIP1L	filamin A interacting protein 1-like	11259	0.0732541	0.07	-0.419822	0.287172	0.460317	-0.524764
61297_at	CASKIN2	CASK interacting protein 2	57513	0.110528	0.122	-0.419527	0.147251	0.134921	-0.504858
1562020_s_at	NT5DC4	5'-nucleotidase domain containing 4	284958	0.193939	0.142	-0.41949	0.837069	0.873016	0.103332
225450_at	AMOTL1	angiomotin like 1	154810	0.0212561	0.019	-0.419433	0.410498	0.492063	-0.273709
222455_s_at	PARVA	parvin, alpha	55742	0.190316	0.2	-0.419421	0.567665	0.563492	-0.331694
206414_s_at	ASAP2	ArfGAP with SH3 domain, ankyrin repeat and PH domain 2	8853	0.143895	0.164	-0.419361	0.294329	0.301587	-0.362444
235521_at	HOXA3	homeobox A3	3200	0.0358137	0.038	-0.418975	0.0704413	0.0714286	-0.669451
213010_at	PRKCDBP	protein kinase C, delta binding protein	112464	0.138777	0.151	-0.418709	0.856205	0.880952	-0.122095
239574_at	NA	NA	NA	0.211634	0.195	-0.418562	0.540437	0.809524	-0.352267
204753_s_at	HLF	hepatic leukemia factor	3131	0.0978385	0.099	-0.418484	0.1626	0.206349	-0.814573
202286_s_at	TACSTD2	tumor-associated calcium signal transducer 2	4070	0.572581	0.799	-0.418435	0.749157	0.809524	0.0900341
38487_at	STAB1	stabilin 1	23166	0.113094	0.123	-0.418257	0.505699	0.539683	-0.335082
244401_at	LCA5	Leber congenital amaurosis 5	167691	0.0336988	0.038	-0.417972	0.147764	0.198413	-0.541011
207480_s_at	MEIS2	Meis homeobox 2	4212	0.134131	0.159	-0.417673	0.032572	0.015873	-0.846779
212096_s_at	MTUS1	mitochondrial tumor suppressor 1	57509	0.0951092	0.084	-0.417644	0.831164	0.865079	-0.113612
224534_at	KREMEN1	kringle containing transmembrane protein 1	83999	0.0240348	0.02	-0.417643	0.590961	0.515873	0.114647
217047_s_at	FAM13A	family with sequence similarity 13, member A	10144	0.241974	0.217	-0.417618	0.585293	0.611111	-0.269505
210130_s_at	TM7SF2	transmembrane 7 superfamily member 2	7108	0.166314	0.123	-0.417517	0.609653	0.68254	-0.37002
231274_s_at	NA	NA	NA	0.189755	0.201	-0.417378	0.967202	0.97619	0.0159748
1552658_a_at	NAV3	neuron navigator 3	89795	0.0317382	0.024	-0.417354	0.119573	0.166667	0.699484
1554789_a_at	PDE8B	phosphodiesterase 8B	8622	0.345992	0.422	-0.41712	0.689891	0.761905	-0.281986
203875_at	SMARCA1	SWI/SNF related, matrix associated, actin dependent regulator of chromatin, subfamily a, member 1	6594	0.103194	0.08	-0.417059	0.743105	0.769841	-0.147521
1554600_s_at	LMNA	lamin A/C	4000	0.12071	0.117	-0.417029	0.417361	0.571429	0.339476
224976_at	NFIA	nuclear factor I/A	4774	0.0565601	0.056	-0.416927	0.125899	0.174603	-0.62083
60474_at	FERMT1	fermitin family homolog 1 (Drosophila)	55612	0.273307	0.215	-0.416826	0.383384	0.484127	-0.0648394
224663_s_at	CFL2	cofilin 2 (muscle)	1073	0.0477127	0.04	-0.41664	0.229375	0.277778	-0.512843
213909_at	LRRC15	leucine rich repeat containing 15	131578	0.0368745	0.035	-0.416405	0.242246	0.285714	-0.199853
204971_at	CSTA	cystatin A (stefin A)	1475	0.0458518	0.034	-0.416124	0.994699	1	-0.00176894
203215_s_at	MYO6	myosin VI	4646	0.0549363	0.014	-0.416123	0.0965037	0.142857	-0.461874
230867_at	COL6A6	collagen type VI alpha 6	131873	0.0600936	0.068	-0.41567	0.67347	0.865079	0.37752
224348_s_at	NA	NA	NA	0.0447126	0.034	-0.41555	0.941039	0.944444	-0.0348213
224942_at	PAPPA	pregnancy-associated plasma protein A, pappalysin 1	5069	0.00617455	0.002	-0.41548	0.91586	0.888889	0.0582169
230882_at	FLJ34048	hypothetical transcript	285987	0.293227	0.279	-0.415373	0.357492	0.388889	-0.0648919
219727_at	DUOX2	dual oxidase 2	50506	0.306226	0.436	-0.414913	0.0524946	0.0793651	-0.139152
206847_s_at	HOXA7	homeobox A7	3204	0.0192191	0.02	-0.414628	0.0998296	0.134921	-0.414099
219059_s_at	LYVE1	lymphatic vessel endothelial hyaluronan receptor 1	10894	0.378677	0.446	-0.41454	0.494984	0.507937	-0.594468
226553_at	TMPRSS2	transmembrane protease, serine 2	7113	0.410107	0.918	-0.414511	0.937861	0.873016	-0.00984658
201310_s_at	C5orf13	chromosome 5 open reading frame 13	9315	0.116555	0.089	-0.414353	0.0781546	0.0873016	-0.576102
211307_s_at	FCAR	Fc fragment of IgA, receptor for	2204	0.243244	0.345	-0.41408	0.824201	0.753968	0.0623029
209911_x_at	HIST1H2BD	histone cluster 1, H2bd	3017	0.278339	0.289	-0.413856	0.58766	0.539683	0.112832
221526_x_at	PARD3	par-3 partitioning defective 3 homolog (C. elegans)	56288	0.0566147	0.047	-0.41352	0.361712	0.47619	-0.308867
209195_s_at	ADCY6	adenylate cyclase 6	112	0.0690031	0.042	-0.413422	0.551927	0.547619	-0.192643
203435_s_at	MME	membrane metallo-endopeptidase	4311	0.394784	0.5	-0.413391	0.765648	0.706349	0.239959
228158_at	LOC645166	similar to lymphocyte-specific protein 1	645166	0.129858	0.132	-0.413353	0.532033	0.484127	-0.200754
222392_x_at	PERP	PERP, TP53 apoptosis effector	64065	0.179233	0.249	-0.413344	0.122591	0.111111	-0.397178
228875_at	FAM162B	family with sequence similarity 162, member B	221303	0.130034	0.122	-0.413054	0.197859	0.198413	-0.550876
209966_x_at	ESRRG	estrogen-related receptor gamma	2104	0.00397257	0.003	-0.412776	0.549701	0.579365	-0.062509
209292_at	ID4	inhibitor of DNA binding 4, dominant negative helix-loop-helix protein	3400	0.159667	0.125	-0.412731	0.333622	0.444444	-0.726964
224895_at	YAP1	Yes-associated protein 1, 65kDa	10413	0.0287116	0.02	-0.412727	0.167003	0.214286	-0.619886
236640_at	LOC399959	hypothetical gene supported by BX647608	399959	0.0464909	0.041	-0.412662	0.355669	0.452381	0.283793
235311_at	FKBP14	FK506 binding protein 14, 22 kDa	55033	0.0690507	0.083	-0.412478	0.556888	0.531746	0.110167
206177_s_at	ARG1	arginase, liver	383	0.455215	0.498	-0.412389	0.634169	0.579365	0.355895
238017_at	SDR16C5	short chain dehydrogenase/reductase family 16C, member 5	195814	0.504643	0.615	-0.412153	0.628218	0.52381	0.127414
203430_at	HEBP2	heme binding protein 2	23593	0.265751	0.325	-0.411792	0.811421	0.825397	-0.121198
212713_at	MFAP4	microfibrillar-associated protein 4	4239	0.112367	0.099	-0.411666	0.249017	0.34127	-0.519566
209555_s_at	CD36	CD36 molecule (thrombospondin receptor)	948	0.459919	0.484	-0.411462	0.804337	0.825397	-0.200191
209498_at	CEACAM1	carcinoembryonic antigen-related cell adhesion molecule 1 (biliary glycoprotein)	634	0.247519	0.272	-0.411417	0.234188	0.142857	-0.620121
212171_x_at	VEGFA	vascular endothelial growth factor A	7422	0.0466072	0.075	-0.411298	0.849561	0.849206	0.069761
211163_s_at	TNFRSF10C	tumor necrosis factor receptor superfamily, member 10c, decoy without an intracellular domain	8794	0.440243	0.52	-0.411273	0.48812	0.420635	0.325337
204532_x_at	UGT1A9	UDP glucuronosyltransferase 1 family, polypeptide A9	54600	0.373814	0.591	-0.411197	0.0979084	0.0634921	-0.0684682
231789_at	PCDHB15	protocadherin beta 15	56121	0.021392	0.004	-0.411057	0.477613	0.531746	-0.161323
206955_at	AQP7	aquaporin 7	364	0.274393	0.238	-0.411006	0.965788	0.97619	0.0209201
217894_at	KCTD3	potassium channel tetramerisation domain containing 3	51133	0.105402	0.116	-0.410967	0.715451	0.746032	-0.155772
227703_s_at	SYTL4	synaptotagmin-like 4	94121	0.0870712	0.062	-0.410771	0.682631	0.65873	-0.217218
212095_s_at	MTUS1	mitochondrial tumor suppressor 1	57509	0.0351769	0.014	-0.410701	0.829596	0.888889	-0.13163
202260_s_at	STXBP1	syntaxin binding protein 1	6812	0.119679	0.137	-0.410574	0.373047	0.452381	-0.334232
223311_s_at	MTA3	metastasis associated 1 family, member 3	57504	0.0464916	0.006	-0.410447	0.893364	0.912698	0.022987
225355_at	NEURL1B	neuralized homolog 1B (Drosophila)	54492	0.03137	0.017	-0.409939	0.814951	0.84127	0.122572
218960_at	TMPRSS4	transmembrane protease, serine 4	56649	0.443597	0.921	-0.409505	0.85185	0.857143	0.0148993
210751_s_at	RGN	regucalcin (senescence marker protein-30)	9104	0.0893289	0.04	-0.409445	0.358007	0.365079	-0.417254
207437_at	NOVA1	neuro-oncological ventral antigen 1	4857	0.0235136	0.005	-0.409348	0.214068	0.293651	-0.160682
209691_s_at	DOK4	docking protein 4	55715	0.157738	0.074	-0.409301	0.331554	0.293651	-0.141801
205258_at	INHBB	inhibin, beta B	3625	0.17348	0.157	-0.40909	0.945218	0.920635	0.0503602
209803_s_at	PHLDA2	pleckstrin homology-like domain, family A, member 2	7262	0.335668	0.317	-0.408942	0.214618	0.301587	0.38258
205109_s_at	ARHGEF4	Rho guanine nucleotide exchange factor (GEF) 4	50649	0.159802	0.067	-0.40857	0.46426	0.547619	-0.341383
216733_s_at	GATM	glycine amidinotransferase (L-arginine:glycine amidinotransferase)	2628	0.162451	0.147	-0.408551	0.0993609	0.0952381	-0.401242
236383_at	NA	NA	NA	0.390958	0.424	-0.408551	0.580586	0.595238	-0.529483
220945_x_at	MANSC1	MANSC domain containing 1	54682	0.0517548	0.056	-0.408489	0.428676	0.428571	-0.276139
225681_at	CTHRC1	collagen triple helix repeat containing 1	115908	0.310378	0.274	-0.408377	0.548859	0.563492	-0.165566
205551_at	SV2B	synaptic vesicle glycoprotein 2B	9899	0.0650572	0.061	-0.40827	0.130985	0.103175	-0.529436
209008_x_at	KRT8	keratin 8	3856	0.475411	0.788	-0.408106	0.615904	0.769841	-0.0149408
213805_at	ABHD5	abhydrolase domain containing 5	51099	0.378196	0.477	-0.407921	0.761764	0.825397	0.194044
219569_s_at	TMEM22	transmembrane protein 22	80723	0.133307	0.132	-0.40773	0.706192	0.706349	-0.176501
201120_s_at	PGRMC1	progesterone receptor membrane component 1	10857	0.0499999	0.041	-0.407376	0.451697	0.404762	-0.228366
218729_at	LXN	latexin	56925	0.0881534	0.094	-0.407315	0.989926	0.984127	0.00240701
205040_at	ORM1	orosomucoid 1	5004	0.348502	0.361	-0.407104	0.625129	0.507937	0.164583
212419_at	ZCCHC24	zinc finger, CCHC domain containing 24	219654	0.0626243	0.055	-0.406808	0.380671	0.380952	-0.335758
204624_at	ATP7B	ATPase, Cu++ transporting, beta polypeptide	540	0.290889	0.336	-0.406784	0.144238	0.126984	-0.388928
225165_at	PPP1R1B	protein phosphatase 1, regulatory (inhibitor) subunit 1B	84152	0.286526	0.289	-0.406761	0.834602	0.904762	-0.105908
212992_at	AHNAK2	AHNAK nucleoprotein 2	113146	0.272221	0.27	-0.406713	0.876579	0.896825	0.109554
228214_at	NA	NA	NA	0.126599	0.122	-0.406572	0.50643	0.5	-0.203943
204338_s_at	RGS4	regulator of G-protein signaling 4	5999	0.0957339	0.05	-0.406261	0.390406	0.388889	0.115791
213317_at	CLIC5	chloride intracellular channel 5	53405	0.224158	0.269	-0.405968	0.742934	0.746032	-0.163409
228564_at	LOC375295	hypothetical gene supported by BC013438	375295	0.145832	0.169	-0.40596	0.0403054	0.015873	-0.58821
219338_s_at	LRRC49	leucine rich repeat containing 49	54839	0.0346635	0.033	-0.405919	0.219777	0.150794	-0.418822
220116_at	KCNN2	potassium intermediate/small conductance calcium-activated channel, subfamily N, member 2	3781	0.156132	0.186	-0.405896	0.17273	0.246032	-0.228143
235821_at	NA	NA	NA	0.397664	0.342	-0.405645	0.633645	0.642857	-0.154903
225731_at	ANKRD50	ankyrin repeat domain 50	57182	0.141908	0.111	-0.405608	0.189967	0.285714	-0.595913
205597_at	SLC44A4	solute carrier family 44, member 4	80736	0.452798	0.886	-0.405294	0.376553	0.539683	0.11392
227070_at	GLT8D2	glycosyltransferase 8 domain containing 2	83468	0.249558	0.255	-0.405262	0.871443	0.904762	0.135492
205606_at	LRP6	low density lipoprotein receptor-related protein 6	4040	0.0256897	0.024	-0.405077	0.0520241	0.0555556	-0.257881
210868_s_at	ELOVL6	ELOVL family member 6, elongation of long chain fatty acids (FEN1/Elo2, SUR4/Elo3-like, yeast)	79071	0.210054	0.385	-0.405003	0.0260787	0.015873	-0.239187
211657_at	CEACAM6	carcinoembryonic antigen-related cell adhesion molecule 6 (non-specific cross reacting antigen)	4680	0.372325	0.647	-0.404803	0.219485	0.388889	-0.115826
202756_s_at	GPC1	glypican 1	2817	0.0166787	0.009	-0.404708	0.964608	0.960317	0.0129551
227163_at	GSTO2	glutathione S-transferase omega 2	119391	0.391558	0.577	-0.404571	0.65604	0.738095	0.0356709
211819_s_at	SORBS1	sorbin and SH3 domain containing 1	10580	0.238218	0.2	-0.404504	0.653829	0.674603	0.149187
206176_at	BMP6	bone morphogenetic protein 6	654	0.146633	0.119	-0.404285	0.688634	0.674603	0.130506
234936_s_at	CC2D2A	coiled-coil and C2 domain containing 2A	57545	0.0246747	0.028	-0.403907	0.0967895	0.15873	-0.478436
228255_at	ALS2CR4	amyotrophic lateral sclerosis 2 (juvenile) chromosome region, candidate 4	65062	0.0107475	0.018	-0.403482	0.124054	0.206349	-0.441503
209614_at	ADH1B	alcohol dehydrogenase 1B (class I), beta polypeptide	125	0.4369	0.424	-0.403476	0.486645	0.507937	-0.716329
210519_s_at	NQO1	NAD(P)H dehydrogenase, quinone 1	1728	0.486409	0.566	-0.403397	0.719405	0.722222	0.191266
220383_at	ABCG5	ATP-binding cassette, sub-family G (WHITE), member 5	64240	0.281336	0.258	-0.403255	0.618782	0.595238	-0.0439745
213790_at	ADAM12	ADAM metallopeptidase domain 12	8038	0.324475	0.391	-0.402856	0.394996	0.539683	-0.251509
237017_s_at	NA	NA	NA	0.407948	0.689	-0.402589	0.443065	0.492063	-0.326989
231875_at	KIF21A	kinesin family member 21A	55605	0.00127983	0.002	-0.402476	0.0383801	0	-0.571548
220173_at	C14orf45	chromosome 14 open reading frame 45	80127	0.0856032	0.056	-0.402462	0.671063	0.65873	-0.0792916
217504_at	ABCA6	ATP-binding cassette, sub-family A (ABC1), member 6	23460	0.0598602	0.039	-0.402335	0.557795	0.563492	-0.318034
213032_at	NFIB	nuclear factor I/B	4781	0.0150682	0.008	-0.402207	0.22297	0.206349	-0.423413
232994_s_at	RGNEF	Rho-guanine nucleotide exchange factor	64283	0.166059	0.124	-0.402107	0.716842	0.777778	-0.182966
243813_at	NA	NA	NA	0.232607	0.238	-0.401824	0.797722	0.825397	-0.168967
202341_s_at	TRIM2	tripartite motif-containing 2	23321	0.00230802	0.002	-0.401312	0.00444529	0.015873	-0.746174
212940_at	COL6A1	collagen, type VI, alpha 1	1291	0.0999719	0.094	-0.401304	0.553601	0.595238	0.237433
231947_at	MYCT1	myc target 1	80177	0.142971	0.174	-0.401229	0.340904	0.309524	-0.476011
228523_at	NANOS1	nanos homolog 1 (Drosophila)	340719	0.216799	0.246	-0.400839	0.403472	0.428571	0.38959
204015_s_at	DUSP4	dual specificity phosphatase 4	1846	0.199955	0.238	-0.400713	0.323924	0.428571	0.199227
1569112_at	SLC44A5	solute carrier family 44, member 5	204962	0.276045	0.321	-0.400636	0.483023	0.436508	-0.330212
201325_s_at	EMP1	epithelial membrane protein 1	2012	0.457689	0.459	-0.400419	0.330999	0.515873	0.988859
230254_at	NA	NA	NA	0.0501703	0.043	-0.400402	0.156213	0.047619	-0.400226
221133_s_at	CLDN18	claudin 18	51208	0.462013	0.817	-0.400399	0.887202	0.888889	-0.0165087
214039_s_at	LAPTM4B	lysosomal protein transmembrane 4 beta	55353	0.182733	0.142	-0.4003	0.527404	0.47619	-0.205116
205382_s_at	CFD	complement factor D (adipsin)	1675	0.562801	0.549	-0.400121	0.364431	0.277778	0.733822
212473_s_at	MICAL2	microtubule associated monoxygenase, calponin and LIM domain containing 2	9645	0.100494	0.046	-0.400037	0.912818	0.928571	-0.01886
226534_at	KITLG	KIT ligand	4254	0.0925826	0.087	-0.399744	0.0461735	0.0238095	-0.945502
239273_s_at	MMP28	matrix metallopeptidase 28	79148	0.222128	0.312	-0.39949	0.847308	0.873016	-0.0809126
209550_at	NDN	necdin homolog (mouse)	4692	0.0602966	0.011	-0.399404	0.191291	0.18254	-0.568033
201108_s_at	THBS1	thrombospondin 1	7057	0.194756	0.233	-0.398964	0.791732	0.849206	-0.124543
226461_at	HOXB9	homeobox B9	3219	0.0413371	0.01	-0.398781	0.934497	0.904762	-0.0103235
210791_s_at	RICS	Rho GTPase-activating protein	9743	0.00912497	0.001	-0.398576	0.0754257	0.0396825	-0.427959
203788_s_at	SEMA3C	sema domain, immunoglobulin domain (Ig), short basic domain, secreted, (semaphorin) 3C	10512	0.282248	0.334	-0.398332	0.858009	0.912698	-0.0923384
204014_at	DUSP4	dual specificity phosphatase 4	1846	0.209194	0.225	-0.398272	0.6312	0.68254	0.0919885
211208_s_at	CASK	calcium/calmodulin-dependent serine protein kinase (MAGUK family)	8573	0.107875	0.042	-0.398165	0.0728374	0.047619	-0.296307
213421_x_at	PRSS3	protease, serine, 3	5646	0.289634	0.32	-0.398152	0.645336	0.690476	0.0489702
208029_s_at	LAPTM4B	lysosomal protein transmembrane 4 beta	55353	0.251678	0.231	-0.397821	0.573318	0.531746	-0.198377
225532_at	CABLES1	Cdk5 and Abl enzyme substrate 1	91768	0.054501	0.049	-0.39778	0.903191	0.896825	-0.0210234
215945_s_at	TRIM2	tripartite motif-containing 2	23321	0.0119639	0.015	-0.397719	0.0106776	0.015873	-0.699214
241925_x_at	NA	NA	NA	0.266508	0.25	-0.397688	0.415135	0.444444	-0.352466
243225_at	LOC283481	hypothetical protein LOC283481	283481	0.0873796	0.023	-0.397674	0.234845	0.269841	-0.406371
202504_at	TRIM29	tripartite motif-containing 29	23650	0.431738	0.751	-0.397169	0.586194	0.563492	0.0474533
241764_at	NA	NA	NA	0.293123	0.336	-0.397083	0.88011	0.928571	-0.110056
1555236_a_at	PGC	progastricsin (pepsinogen C)	5225	0.426316	0.754	-0.397041	0.88038	0.857143	0.0148372
221814_at	GPR124	G protein-coupled receptor 124	25960	0.00791513	0.014	-0.396629	0.151056	0.190476	-0.596758
228584_at	SGCB	sarcoglycan, beta (43kDa dystrophin-associated glycoprotein)	6443	0.124637	0.117	-0.39637	0.470763	0.531746	-0.416699
1552797_s_at	PROM2	prominin 2	150696	0.413072	0.854	-0.396324	0.965768	0.968254	-0.00525324
218839_at	HEY1	hairy/enhancer-of-split related with YRPW motif 1	23462	0.0887562	0.06	-0.396243	0.517422	0.428571	-0.23307
213221_s_at	SIK2	salt-inducible kinase 2	23235	0.0935378	0.092	-0.396203	0.495319	0.539683	-0.288929
219332_at	MICALL2	MICAL-like 2	79778	0.154198	0.096	-0.39569	0.274067	0.373016	-0.1859
227758_at	RERG	RAS-like, estrogen-regulated, growth inhibitor	85004	0.00719946	0.001	-0.395508	0.344444	0.412698	-0.497529
206069_s_at	ACADL	acyl-Coenzyme A dehydrogenase, long chain	33	0.424216	0.613	-0.395314	0.574661	0.753968	-0.407594
231856_at	KIAA1244	KIAA1244	57221	0.161934	0.187	-0.395102	0.0736511	0.0714286	-0.363119
241864_x_at	NA	NA	NA	0.146772	0.143	-0.394967	0.558801	0.634921	-0.262426
230158_at	DPY19L2	dpy-19-like 2 (C. elegans)	283417	0.116439	0.037	-0.394767	0.859771	0.873016	0.0372911
1558508_a_at	C1orf53	chromosome 1 open reading frame 53	388722	0.0963411	0.094	-0.394707	0.845307	0.936508	-0.0449949
212650_at	EHBP1	EH domain binding protein 1	23301	0.0560633	0.059	-0.394677	0.0600215	0.0873016	-0.539222
208779_x_at	DDR1	discoidin domain receptor tyrosine kinase 1	780	0.262869	0.362	-0.394673	0.188789	0.15873	-0.221954
228411_at	PARD3B	par-3 partitioning defective 3 homolog B (C. elegans)	117583	0.00164681	0.006	-0.394454	0.0835325	0.0634921	-0.479358
216511_s_at	TCF7L2	transcription factor 7-like 2 (T-cell specific, HMG-box)	6934	0.0972482	0.063	-0.394248	0.283296	0.269841	-0.361693
203038_at	PTPRK	protein tyrosine phosphatase, receptor type, K	5796	0.0856898	0.069	-0.394065	0.0767692	0.0555556	-0.525302
211652_s_at	LBP	lipopolysaccharide binding protein	3929	0.156898	0.155	-0.394045	0.397509	0.404762	0.385369
236741_at	WDR72	WD repeat domain 72	256764	0.404539	0.644	-0.393914	0.548	0.555556	-0.0415327
230047_at	FLJ32810	Rho-type GTPase-activating protein FLJ32810	143872	0.0791733	0.05	-0.393572	0.314432	0.388889	-0.281225
226828_s_at	HEYL	hairy/enhancer-of-split related with YRPW motif-like	26508	0.22977	0.173	-0.393368	0.898986	0.968254	0.0585899
227326_at	MXRA7	matrix-remodelling associated 7	439921	0.0604664	0.034	-0.393292	0.245336	0.325397	-0.502672
226498_at	NA	NA	NA	0.159359	0.11	-0.393258	0.668537	0.698413	-0.201645
203394_s_at	HES1	hairy and enhancer of split 1, (Drosophila)	3280	0.117557	0.058	-0.393076	0.331206	0.31746	-0.581805
226770_at	MAGI3	membrane associated guanylate kinase, WW and PDZ domain containing 3	260425	0.00538598	0.008	-0.393059	0.00302472	0.015873	-0.678115
232270_at	C9orf3	chromosome 9 open reading frame 3	84909	0.0814911	0.106	-0.393004	0.287972	0.357143	-0.390256
214734_at	EXPH5	exophilin 5	23086	0.162837	0.148	-0.392875	0.867141	0.865079	-0.0307762
1568768_s_at	BRE	brain and reproductive organ-expressed (TNFRSF1A modulator)	9577	0.393568	0.47	-0.392799	0.792829	0.785714	0.190768
202990_at	PYGL	phosphorylase, glycogen, liver	5836	0.30313	0.352	-0.392794	0.299749	0.206349	0.489795
212236_x_at	KRT17	keratin 17	3872	0.281786	0.255	-0.391886	0.957322	0.960317	-0.00917865
225299_at	MYO5B	myosin VB	4645	0.102901	0.086	-0.391812	0.468651	0.388889	-0.287873
228489_at	TM4SF18	transmembrane 4 L six family member 18	116441	0.235649	0.304	-0.391808	0.0481349	0.0793651	-0.833416
233985_x_at	PPP1R9A	protein phosphatase 1, regulatory (inhibitor) subunit 9A	55607	0.111206	0.066	-0.391551	0.303814	0.253968	-0.222523
225020_at	DAB2IP	DAB2 interacting protein	153090	0.0884662	0.093	-0.391531	0.437617	0.428571	-0.108631
209681_at	SLC19A2	solute carrier family 19 (thiamine transporter), member 2	10560	0.301031	0.328	-0.391465	0.894979	0.888889	0.070901
236193_at	HIST1H2BC	histone cluster 1, H2bc	8347	0.29671	0.299	-0.391462	0.531527	0.674603	0.175657
203074_at	ANXA8L2	annexin A8-like 2	244	0.332577	0.409	-0.39139	0.195707	0.174603	0.114606
225474_at	MAGI1	membrane associated guanylate kinase, WW and PDZ domain containing 1	9223	0.0699279	0.082	-0.391199	0.193486	0.261905	-0.41481
211980_at	COL4A1	collagen, type IV, alpha 1	1282	0.341884	0.332	-0.391062	0.710379	0.738095	0.238898
206488_s_at	CD36	CD36 molecule (thrombospondin receptor)	948	0.470689	0.5	-0.390991	0.66844	0.690476	-0.365259
205514_at	ZNF415	zinc finger protein 415	55786	0.0319266	0.036	-0.390831	0.16755	0.230159	-0.446878
231008_at	UNC5CL	unc-5 homolog C (C. elegans)-like	222643	0.488659	0.936	-0.39075	0.915824	0.920635	-0.0228461
228311_at	BCL6B	B-cell CLL/lymphoma 6, member B (zinc finger protein)	255877	0.0754851	0.09	-0.390518	0.509303	0.531746	-0.208326
228950_s_at	GPR177	G protein-coupled receptor 177	79971	0.014904	0.02	-0.39031	0.367341	0.373016	-0.348146
201035_s_at	HADH	hydroxyacyl-Coenzyme A dehydrogenase	3033	0.205237	0.178	-0.390047	0.679567	0.746032	-0.175115
227176_at	SLC2A13	solute carrier family 2 (facilitated glucose transporter), member 13	114134	0.0917576	0.072	-0.389754	0.896342	0.904762	0.0160218
228338_at	LOC120376	Uncharacterized protein LOC120376	120376	0.173501	0.195	-0.389742	0.184896	0.134921	-0.300145
232254_at	NA	NA	NA	0.033393	0.03	-0.389733	0.307988	0.285714	-0.273174
241994_at	XDH	xanthine dehydrogenase	7498	0.237562	0.166	-0.389686	0.0979411	0.126984	0.16437
208022_s_at	CDC14B	CDC14 cell division cycle 14 homolog B (S. cerevisiae)	8555	0.0151701	0.014	-0.389555	0.0912169	0.0396825	-0.23715
214898_x_at	MUC3B	mucin 3B, cell surface associated	57876	0.0743718	0.003	-0.389511	0.000753045	0	0.189002
203638_s_at	FGFR2	fibroblast growth factor receptor 2	2263	0.180654	0.178	-0.389467	0.548371	0.515873	-0.258045
205952_at	KCNK3	potassium channel, subfamily K, member 3	3777	0.337777	0.337	-0.388937	0.715723	0.571429	0.323671
217626_at	AKR1C2	aldo-keto reductase family 1, member C2 (dihydrodiol dehydrogenase 2; bile acid binding protein; 3-alpha hydroxysteroid dehydrogenase, type III)	1646	0.255736	0.264	-0.388601	0.627587	0.880952	-0.294305
40148_at	APBB2	amyloid beta (A4) precursor protein-binding, family B, member 2	323	0.0922249	0.099	-0.388459	0.680612	0.753968	-0.130166
238699_s_at	CASK	calcium/calmodulin-dependent serine protein kinase (MAGUK family)	8573	0.101518	0.12	-0.388373	0.268405	0.333333	-0.193567
211569_s_at	HADH	hydroxyacyl-Coenzyme A dehydrogenase	3033	0.263407	0.267	-0.388338	0.586638	0.634921	-0.254117
209897_s_at	SLIT2	slit homolog 2 (Drosophila)	9353	0.019713	0.012	-0.388137	0.262383	0.404762	-0.356055
231180_at	NA	NA	NA	0.0263183	0.012	-0.388135	0.701361	0.642857	0.185629
204007_at	FCGR3B	Fc fragment of IgG, low affinity IIIb, receptor (CD16b)	2215	0.490826	0.565	-0.388133	0.291952	0.277778	0.894916
218966_at	MYO5C	myosin VC	55930	0.135232	0.133	-0.388042	0.950196	0.952381	-0.0173913
230104_s_at	TPPP	tubulin polymerization promoting protein	11076	0.0538575	0.07	-0.387864	0.39315	0.555556	-0.275494
238629_x_at	NA	NA	NA	0.115013	0.104	-0.387855	0.119292	0.206349	-0.431039
206084_at	PTPRR	protein tyrosine phosphatase, receptor type, R	5801	0.374602	0.715	-0.387735	0.83995	0.912698	0.0365734
224848_at	CDK6	cyclin-dependent kinase 6	1021	0.285782	0.27	-0.387732	0.605209	0.611111	0.127032
91816_f_at	MEX3D	mex-3 homolog D (C. elegans)	399664	0.0910066	0.116	-0.387655	0.275911	0.373016	-0.409981
231130_at	FKBP7	FK506 binding protein 7	51661	0.0535864	0.033	-0.387641	0.55507	0.603175	-0.170402
203687_at	CX3CL1	chemokine (C-X3-C motif) ligand 1	6376	0.0707376	0.069	-0.387448	0.283278	0.373016	-0.282414
228692_at	NA	NA	NA	0.258773	0.239	-0.387359	0.937603	0.888889	-0.053607
211689_s_at	TMPRSS2	transmembrane protease, serine 2	7113	0.489714	0.952	-0.387343	0.0458251	0.00793651	0.198516
210397_at	DEFB1	defensin, beta 1	1672	0.281086	0.379	-0.387308	0.167965	0.15873	0.522192
229163_at	CAMK2N1	calcium/calmodulin-dependent protein kinase II inhibitor 1	55450	0.198024	0.178	-0.387264	0.671326	0.698413	-0.154793
213451_x_at	TNXA	tenascin XA pseudogene	7146	0.217539	0.2	-0.387262	0.60283	0.579365	-0.308738
204485_s_at	TOM1L1	target of myb1 (chicken)-like 1	10040	0.096732	0.105	-0.387112	0.0586466	0.015873	-0.406599
1556194_a_at	NA	NA	NA	0.10188	0.092	-0.386948	0.30621	0.277778	-0.291307
1555741_at	MRAP	melanocortin 2 receptor accessory protein	56246	0.394855	0.667	-0.386912	0.454554	0.452381	0.208388
232317_at	PLXNA4	plexin A4	91584	0.196694	0.289	-0.386881	0.510015	0.452381	-0.335766
207390_s_at	SMTN	smoothelin	6525	0.0171162	0.009	-0.386755	0.799284	0.81746	-0.14798
205266_at	LIF	leukemia inhibitory factor (cholinergic differentiation factor)	3976	0.0322311	0.028	-0.386642	0.720857	0.857143	-0.182751
229254_at	MFSD4	major facilitator superfamily domain containing 4	148808	0.106551	0.076	-0.386613	0.0933667	0.031746	-0.531393
228188_at	FOSL2	FOS-like antigen 2	2355	0.191422	0.253	-0.386521	0.477582	0.515873	0.358292
227530_at	AKAP12	A kinase (PRKA) anchor protein 12	9590	0.307507	0.341	-0.38649	0.793189	0.793651	0.204659
219778_at	ZFPM2	zinc finger protein, multitype 2	23414	0.0750307	0.097	-0.386431	0.0670044	0.0873016	-0.757714
219685_at	TMEM35	transmembrane protein 35	59353	0.345097	0.319	-0.386412	0.507275	0.539683	-0.77441
64408_s_at	CALML4	calmodulin-like 4	91860	0.163299	0.171	-0.386238	0.741432	0.753968	0.0478008
204802_at	RRAD	Ras-related associated with diabetes	6236	0.19516	0.202	-0.386235	0.661386	0.738095	-0.15086
243386_at	CASZ1	castor zinc finger 1	54897	0.230737	0.194	-0.386148	0.0649725	0.00793651	-0.279655
227500_at	FBXL18	F-box and leucine-rich repeat protein 18	80028	0.0851226	0.032	-0.386004	0.152605	0.198413	-0.0555452
226806_s_at	NA	NA	100190890	0.0607558	0.032	-0.385969	0.129957	0.134921	-0.693282
228915_at	DACH1	dachshund homolog 1 (Drosophila)	1602	0.0603567	0.096	-0.385832	0.474751	0.52381	-0.299743
228750_at	NA	NA	NA	0.0994764	0.061	-0.385303	0.546497	0.619048	-0.490139
237390_at	NA	NA	NA	0.316667	0.347	-0.385272	0.00417805	0	-0.737883
223611_s_at	LNX1	ligand of numb-protein X 1	84708	0.275935	0.345	-0.38512	0.411881	0.563492	-0.304431
209692_at	EYA2	eyes absent homolog 2 (Drosophila)	2139	0.131497	0.105	-0.384787	0.82012	0.801587	-0.0798514
218625_at	NRN1	neuritin 1	51299	0.296399	0.291	-0.38474	0.254712	0.198413	-0.47527
243018_at	NA	NA	NA	0.33625	0.406	-0.38462	0.143834	0.166667	0.102126
228195_at	MGC13057	hypothetical protein MGC13057	84281	0.116477	0.117	-0.384284	0.850428	0.849206	0.0923793
239752_at	NA	NA	NA	0.0822713	0.042	-0.384257	0.342394	0.444444	-0.219284
237720_at	ASB4	ankyrin repeat and SOCS box-containing 4	51666	0.340336	0.396	-0.38424	0.12264	0.103175	-0.102219
204421_s_at	FGF2	fibroblast growth factor 2 (basic)	2247	0.2719	0.326	-0.384158	0.472689	0.626984	-0.397544
226245_at	KCTD1	potassium channel tetramerisation domain containing 1	284252	0.153949	0.138	-0.383948	0.749217	0.730159	-0.105644
244802_at	GLUD1	glutamate dehydrogenase 1	2746	0.195281	0.191	-0.383934	0.834015	0.849206	-0.0559625
32625_at	NPR1	natriuretic peptide receptor A/guanylate cyclase A (atrionatriuretic peptide receptor A)	4881	0.320855	0.321	-0.383922	0.886226	0.81746	0.0743031
221542_s_at	ERLIN2	ER lipid raft associated 2	11160	0.093807	0.057	-0.383671	0.00215398	0.0238095	-0.314958
209496_at	RARRES2	retinoic acid receptor responder (tazarotene induced) 2	5919	0.0711515	0.053	-0.383633	0.0125192	0.00793651	-0.605012
1553243_at	ITIH5	inter-alpha (globulin) inhibitor H5	80760	0.112413	0.018	-0.383544	0.319737	0.428571	-0.470441
205535_s_at	PCDH7	protocadherin 7	5099	0.13775	0.065	-0.383535	0.259214	0.420635	-0.389801
221095_s_at	KCNE2	potassium voltage-gated channel, Isk-related family, member 2	9992	0.308747	0.4	-0.383499	0.184889	0.166667	0.168012
206197_at	NME5	non-metastatic cells 5, protein expressed in (nucleoside-diphosphate kinase)	8382	0.061988	0.07	-0.383461	0.485183	0.47619	-0.335617
223316_at	CCDC3	coiled-coil domain containing 3	83643	0.287305	0.276	-0.38345	0.981492	0.960317	0.0198782
224847_at	CDK6	cyclin-dependent kinase 6	1021	0.327701	0.325	-0.383022	0.940099	0.936508	-0.0153988
206271_at	TLR3	toll-like receptor 3	7098	0.242445	0.293	-0.383017	0.335541	0.293651	-0.351478
235155_at	BDH2	3-hydroxybutyrate dehydrogenase, type 2	56898	0.0676574	0.074	-0.382952	0.340182	0.277778	-0.256012
219395_at	RBM35B	RNA binding motif protein 35B	80004	0.373307	0.452	-0.382894	0.798975	0.706349	0.0199796
201036_s_at	HADH	hydroxyacyl-Coenzyme A dehydrogenase	3033	0.1875	0.149	-0.382789	0.555143	0.619048	-0.264166
204306_s_at	CD151	CD151 molecule (Raph blood group)	977	0.125293	0.129	-0.382759	0.657649	0.738095	-0.132209
241412_at	BTC	betacellulin	685	0.204371	0.258	-0.382539	0.492309	0.492063	-0.269049
231118_at	ANKRD35	ankyrin repeat domain 35	148741	0.0952351	0.097	-0.382522	0.580368	0.642857	-0.178661
226697_at	FAM114A1	family with sequence similarity 114, member A1	92689	0.00652634	0.001	-0.382459	0.201251	0.246032	-0.226065
203775_at	SLC25A13	solute carrier family 25, member 13 (citrin)	10165	0.431405	0.753	-0.382438	0.620553	0.539683	0.0255145
1553961_s_at	SNX21	sorting nexin family member 21	90203	0.16949	0.147	-0.382344	0.615744	0.738095	-0.185416
225996_at	LONRF2	LON peptidase N-terminal domain and ring finger 2	164832	0.210342	0.154	-0.382255	0.732201	0.746032	-0.203008
228949_at	GPR177	G protein-coupled receptor 177	79971	0.060337	0.069	-0.381546	0.412673	0.428571	-0.271079
201929_s_at	PKP4	plakophilin 4	8502	0.0457198	0.037	-0.381536	0.16406	0.142857	-0.353904
220302_at	MAK	male germ cell-associated kinase	4117	0.0932305	0.101	-0.381531	0.663437	0.650794	0.0637511
205769_at	SLC27A2	solute carrier family 27 (fatty acid transporter), member 2	11001	0.172894	0.137	-0.381471	0.88091	0.912698	-0.138989
205119_s_at	FPR1	formyl peptide receptor 1	2357	0.422192	0.461	-0.381417	0.0445137	0.015873	1.08286
225418_at	PVRL2	poliovirus receptor-related 2 (herpesvirus entry mediator B)	5819	0.110586	0.086	-0.381213	0.123268	0.0952381	0.218633
235497_at	LOC643837	hypothetical LOC643837	643837	0.290021	0.306	-0.381207	0.733767	0.730159	-0.146332
238844_s_at	NPHP1	nephronophthisis 1 (juvenile)	4867	0.109103	0.147	-0.381049	0.641127	0.642857	-0.0787222
206115_at	EGR3	early growth response 3	1960	0.163537	0.18	-0.381043	0.970765	0.960317	0.0114748
236843_at	NA	NA	NA	0.262701	0.316	-0.381021	0.791427	0.785714	0.0481306
242909_at	NA	NA	NA	0.317058	0.432	-0.38088	0.410052	0.309524	0.0642169
229095_s_at	LIMS3	LIM and senescent cell antigen-like domains 3	96626	0.256518	0.334	-0.380811	0.245836	0.222222	-0.528253
235316_at	NAT8L	N-acetyltransferase 8-like (GCN5-related, putative)	339983	0.332458	0.397	-0.380573	0.656679	0.960317	-0.326774
202733_at	P4HA2	prolyl 4-hydroxylase, alpha polypeptide II	8974	0.136123	0.174	-0.380569	0.995492	1	-0.00276169
223655_at	CD163L1	CD163 molecule-like 1	283316	0.311226	0.258	-0.38056	0.498607	0.436508	-0.293382
227190_at	TMEM37	transmembrane protein 37	140738	0.264682	0.292	-0.380535	0.909192	0.896825	-0.0441581
223754_at	MGC13057	hypothetical protein MGC13057	84281	0.0123153	0.008	-0.380481	0.628526	0.666667	0.146183
236772_s_at	NA	NA	NA	0.0480931	0.044	-0.380462	0.605352	0.642857	-0.149465
229634_at	TMEM139	transmembrane protein 139	135932	0.260991	0.232	-0.380073	0.946213	0.928571	-0.0083445
212365_at	MYO1B	myosin IB	4430	0.0146973	0.01	-0.379953	0.717096	0.746032	0.138023
225977_at	PCDH18	protocadherin 18	54510	0.110762	0.091	-0.379896	0.911472	0.880952	0.0535601
1569203_at	CXCL2	chemokine (C-X-C motif) ligand 2	2920	0.238861	0.271	-0.379609	0.0554238	0.0793651	-0.875745
222209_s_at	TMEM135	transmembrane protein 135	65084	0.136888	0.163	-0.379444	0.824074	0.873016	-0.0812705
226388_at	TCEA3	transcription elongation factor A (SII), 3	6920	0.0896928	0.066	-0.379317	0.277957	0.34127	-0.424659
232204_at	EBF1	early B-cell factor 1	1879	0.123779	0.093	-0.379172	0.74636	0.730159	-0.203157
224325_at	FZD8	frizzled homolog 8 (Drosophila)	8325	0.0487231	0.044	-0.378608	0.019122	0	-1.19757
213249_at	FBXL7	F-box and leucine-rich repeat protein 7	23194	0.0476979	0.033	-0.378442	0.25493	0.357143	-0.498839
205112_at	PLCE1	phospholipase C, epsilon 1	51196	0.0480476	0.036	-0.37839	0.850591	0.857143	-0.0864004
224911_s_at	DCBLD2	discoidin, CUB and LCCL domain containing 2	131566	0.0640447	0.064	-0.378358	0.430035	0.52381	-0.26785
206767_at	RBMS3	RNA binding motif, single stranded interacting protein	27303	0.0270923	0.02	-0.37829	0.244869	0.373016	-0.426836
204320_at	COL11A1	collagen, type XI, alpha 1	1301	0.311971	0.219	-0.378243	0.326051	0.420635	-0.097499
223233_s_at	CGN	cingulin	57530	0.504487	0.909	-0.378164	0.0141094	0.00793651	0.272504
230624_at	SLC25A27	solute carrier family 25, member 27	9481	0.0550827	0.054	-0.378129	0.253989	0.269841	-0.399476
213664_at	SLC1A1	solute carrier family 1 (neuronal/epithelial high affinity glutamate transporter, system Xag), member 1	6505	0.212487	0.164	-0.378129	0.818185	0.801587	-0.110105
238752_at	NA	NA	NA	0.129593	0.083	-0.378053	0.290261	0.293651	-0.283744
229674_at	SERTAD4	SERTA domain containing 4	56256	0.15133	0.171	-0.378027	0.186834	0.15873	-0.484371
209098_s_at	JAG1	jagged 1 (Alagille syndrome)	182	0.0895324	0.059	-0.37781	0.237774	0.301587	-0.478369
227341_at	BEND7	BEN domain containing 7	222389	0.0969575	0.113	-0.377767	0.179927	0.166667	-0.334952
210078_s_at	KCNAB1	potassium voltage-gated channel, shaker-related subfamily, beta member 1	7881	0.450719	0.409	-0.377686	0.785318	0.753968	-0.133602
205130_at	RAGE	renal tumor antigen	5891	0.0952828	0.096	-0.377575	0.43924	0.5	-0.219033
205157_s_at	KRT17	keratin 17	3872	0.219773	0.076	-0.377426	0.786783	0.865079	-0.0167761
204400_at	EFS	embryonal Fyn-associated substrate	10278	0.0779773	0.079	-0.377398	0.160402	0.166667	-0.785537
212985_at	APBB2	amyloid beta (A4) precursor protein-binding, family B, member 2	323	0.121735	0.13	-0.377389	0.449189	0.571429	-0.250578
225465_at	MAGI1	membrane associated guanylate kinase, WW and PDZ domain containing 1	9223	0.0312576	0.04	-0.377349	0.353775	0.412698	-0.301543
222528_s_at	SLC25A37	solute carrier family 25, member 37	51312	0.373328	0.401	-0.377324	0.646989	0.619048	0.186644
204359_at	FLRT2	fibronectin leucine rich transmembrane protein 2	23768	0.175058	0.207	-0.377281	0.0142568	0	-1.22778
206315_at	CRLF1	cytokine receptor-like factor 1	9244	0.198438	0.196	-0.377242	0.427234	0.674603	0.335535
210169_at	SEC14L5	SEC14-like 5 (S. cerevisiae)	9717	0.0834365	0.085	-0.377071	0.0231477	0.0238095	-0.637497
213228_at	PDE8B	phosphodiesterase 8B	8622	0.467044	0.648	-0.377046	0.972453	0.97619	0.0271675
227156_at	CASK	calcium/calmodulin-dependent serine protein kinase (MAGUK family)	8573	0.0505378	0.041	-0.376847	0.0489439	0.0714286	-0.614229
207222_at	PLA2G10	phospholipase A2, group X	8399	0.370832	0.517	-0.376776	0.167291	0.142857	0.0988336
206552_s_at	TAC1	tachykinin, precursor 1	6863	0.146453	0.049	-0.376586	0.368778	0.492063	-1.02252
241926_s_at	ERG	v-ets erythroblastosis virus E26 oncogene homolog (avian)	2078	0.149796	0.182	-0.376555	0.158623	0.0952381	-0.704635
209189_at	FOS	v-fos FBJ murine osteosarcoma viral oncogene homolog	2353	0.641209	0.643	-0.376437	0.538301	0.579365	-0.462763
202669_s_at	EFNB2	ephrin-B2	1948	0.17397	0.175	-0.376305	0.246809	0.238095	-0.514087
233346_at	NA	NA	NA	0.334742	0.425	-0.376236	0.874687	0.833333	0.0543279
219522_at	FJX1	four jointed box 1 (Drosophila)	24147	0.041997	0.038	-0.37622	0.789993	0.825397	0.0820297
215559_at	ABCC6	ATP-binding cassette, sub-family C (CFTR/MRP), member 6	368	0.391439	0.603	-0.376184	0.689157	0.825397	-0.102085
1554127_s_at	MSRB3	methionine sulfoxide reductase B3	253827	0.150853	0.139	-0.376073	0.93964	0.960317	-0.0575027
209356_x_at	EFEMP2	EGF-containing fibulin-like extracellular matrix protein 2	30008	0.067113	0.058	-0.375911	0.61336	0.619048	-0.211343
218843_at	FNDC4	fibronectin type III domain containing 4	64838	0.114219	0.066	-0.375601	0.866865	0.833333	-0.086565
229802_at	NA	NA	NA	0.562815	0.538	-0.375595	0.334299	0.365079	-0.272317
202598_at	S100A13	S100 calcium binding protein A13	6284	0.0219713	0.011	-0.375493	0.178578	0.119048	-0.37845
202743_at	PIK3R3	phosphoinositide-3-kinase, regulatory subunit 3 (gamma)	8503	0.15773	0.126	-0.375118	0.302068	0.277778	-0.323825
209598_at	PNMA2	paraneoplastic antigen MA2	10687	0.257506	0.28	-0.374941	0.155475	0.0952381	0.526595
225544_at	TBX3	T-box 3	6926	0.00290661	0.002	-0.374925	0.371301	0.31746	0.117496
201666_at	TIMP1	TIMP metallopeptidase inhibitor 1	7076	0.215468	0.166	-0.374597	0.0888027	0.142857	0.532997
225946_at	RASSF8	Ras association (RalGDS/AF-6) domain family (N-terminal) member 8	11228	0.0860817	0.06	-0.374585	0.482658	0.547619	-0.254413
233565_s_at	SDCBP2	syndecan binding protein (syntenin) 2	27111	0.140635	0.048	-0.374551	0.79037	0.738095	-0.0393203
242571_at	REPS2	RALBP1 associated Eps domain containing 2	9185	0.0487995	0.034	-0.374521	0.862267	0.84127	0.0225171
228051_at	LOC202451	hypothetical protein LOC202451	202451	0.2438	0.254	-0.374271	0.149059	0.190476	-0.661716
203769_s_at	STS	steroid sulfatase (microsomal), isozyme S	412	0.107839	0.086	-0.374222	0.614861	0.642857	-0.168834
202388_at	RGS2	regulator of G-protein signaling 2, 24kDa	5997	0.385761	0.469	-0.374185	0.148791	0.230159	0.522893
204326_x_at	MT1X	metallothionein 1X	4501	0.440807	0.407	-0.374052	0.23368	0.190476	0.720657
207156_at	HIST1H2AG	histone cluster 1, H2ag	8969	0.246018	0.312	-0.374036	0.558609	0.611111	-0.195232
215768_at	NA	NA	NA	0.34256	0.377	-0.373951	0.410873	0.436508	-0.704712
237721_s_at	ASB4	ankyrin repeat and SOCS box-containing 4	51666	0.330824	0.469	-0.37389	0.361554	0.31746	-0.125501
229127_at	JAM2	junctional adhesion molecule 2	58494	0.108509	0.087	-0.37381	0.462193	0.571429	-0.43015
227690_at	GABRB3	gamma-aminobutyric acid (GABA) A receptor, beta 3	2562	0.166642	0.123	-0.373677	0.168749	0.119048	-0.217994
204990_s_at	ITGB4	integrin, beta 4	3691	0.161297	0.067	-0.373657	0.432556	0.47619	-0.21545
207069_s_at	SMAD6	SMAD family member 6	4091	0.338243	0.313	-0.373646	0.935223	0.936508	-0.0293873
229538_s_at	IQGAP3	IQ motif containing GTPase activating protein 3	128239	0.259024	0.179	-0.373604	0.55489	0.619048	0.102776
212445_s_at	NEDD4L	neural precursor cell expressed, developmentally down-regulated 4-like	23327	0.0762969	0.074	-0.373557	0.722685	0.722222	-0.0732161
202290_at	PDAP1	PDGFA associated protein 1	11333	0.147386	0.079	-0.373358	0.909486	0.952381	0.0241725
222121_at	SGEF	Src homology 3 domain-containing guanine nucleotide exchange factor	26084	0.0982688	0.081	-0.373219	0.340776	0.365079	-0.351897
201425_at	ALDH2	aldehyde dehydrogenase 2 family (mitochondrial)	217	0.277737	0.296	-0.373169	0.991856	1	-0.00399939
212423_at	ZCCHC24	zinc finger, CCHC domain containing 24	219654	0.0560138	0.045	-0.372935	0.486192	0.460317	-0.266858
203790_s_at	HRSP12	heat-responsive protein 12	10247	0.114654	0.129	-0.372808	0.654839	0.769841	-0.165056
213595_s_at	CDC42BPA	CDC42 binding protein kinase alpha (DMPK-like)	8476	0.149777	0.196	-0.372648	0.510952	0.619048	-0.159367
226003_at	KIF21A	kinesin family member 21A	55605	0.0128363	0.024	-0.372636	0.0315456	0	-0.636478
227461_at	STON2	stonin 2	85439	0.190226	0.23	-0.372563	0.0042346	0	-0.715366
229105_at	GPR39	G protein-coupled receptor 39	2863	0.348913	0.379	-0.372555	0.334424	0.365079	0.0966354
224970_at	NFIA	nuclear factor I/A	4774	0.0652642	0.065	-0.372533	0.166575	0.246032	-0.494068
217525_at	OLFML1	olfactomedin-like 1	283298	0.0456613	0.048	-0.372051	0.0569374	0.103175	-0.655084
220364_at	FLJ11235	hypothetical protein FLJ11235	54508	0.046617	0.062	-0.37204	0.129151	0.174603	-0.405329
214600_at	TEAD1	TEA domain family member 1 (SV40 transcriptional enhancer factor)	7003	0.0385692	0.018	-0.37194	0.681927	0.690476	-0.122876
212666_at	SMURF1	SMAD specific E3 ubiquitin protein ligase 1	57154	0.201036	0.127	-0.371729	0.0482134	0.119048	-0.460542
243309_at	FLJ27352	hypothetical LOC145788	145788	0.0498407	0.073	-0.371675	0.640244	0.68254	0.0914093
1552378_s_at	RDH10	retinol dehydrogenase 10 (all-trans)	157506	0.160894	0.143	-0.371669	0.222956	0.31746	0.238745
222847_s_at	EGLN3	egl nine homolog 3 (C. elegans)	112399	0.137769	0.131	-0.371663	0.406222	0.436508	-0.449544
218872_at	TESC	tescalcin	54997	0.0955347	0.064	-0.37164	0.863847	0.944444	-0.0344771
1555229_a_at	C1S	complement component 1, s subcomponent	716	0.00671535	0.005	-0.371632	0.916714	0.920635	-0.0550433
238953_at	NA	NA	NA	0.18408	0.21	-0.371583	0.882285	0.896825	0.0420259
204856_at	B3GNT3	UDP-GlcNAc:betaGal beta-1,3-N-acetylglucosaminyltransferase 3	10331	0.0749788	0.002	-0.371324	0.498644	0.47619	-0.0671891
205608_s_at	ANGPT1	angiopoietin 1	284	0.244706	0.216	-0.37121	0.938641	0.904762	-0.0497639
1553991_s_at	FLJ20674	hypothetical protein FLJ20674	54621	0.0935181	0.093	-0.371154	0.201663	0.238095	-0.174098
230121_at	C1orf133	chromosome 1 open reading frame 133	574036	0.234895	0.203	-0.371097	0.380221	0.484127	-0.504435
226610_at	CENPV	centromere protein V	201161	0.08432	0.031	-0.37099	0.0955686	0.0555556	-0.270814
232837_at	KIF13A	kinesin family member 13A	63971	0.0350769	0.025	-0.370682	0.888411	0.904762	0.0430888
239220_at	NA	NA	NA	0.351804	0.398	-0.370669	0.671527	0.666667	-0.189377
202525_at	PRSS8	protease, serine, 8	5652	0.498543	0.956	-0.370663	0.483448	0.492063	0.120918
204476_s_at	PC	pyruvate carboxylase	5091	0.47582	0.696	-0.370652	0.87788	0.912698	0.108041
241710_at	hCG_1645220	hCG1645220	728819	0.0972719	0.096	-0.370613	0.695581	0.761905	-0.0595896
223623_at	C2orf40	chromosome 2 open reading frame 40	84417	0.433872	0.416	-0.37053	0.473284	0.579365	-0.560515
201968_s_at	PGM1	phosphoglucomutase 1	5236	0.153898	0.135	-0.370436	0.684071	0.619048	-0.132696
230071_at	2007-08-31	septin 11	55752	0.0582242	0.022	-0.370411	0.325069	0.261905	-0.228122
225275_at	EDIL3	EGF-like repeats and discoidin I-like domains 3	10085	0.138708	0.092	-0.37032	0.876979	0.904762	-0.172231
226960_at	CXCL17	chemokine (C-X-C motif) ligand 17	284340	0.401975	0.68	-0.370305	0.457634	0.515873	0.100642
204784_s_at	MLF1	myeloid leukemia factor 1	4291	0.0494152	0.046	-0.370208	0.2611	0.396825	-0.53275
218136_s_at	SLC25A37	solute carrier family 25, member 37	51312	0.205568	0.204	-0.370194	0.677695	0.634921	0.105202
226974_at	NA	NA	NA	0.0885519	0.102	-0.370181	0.0461318	0.00793651	-0.540951
204893_s_at	ZFYVE9	zinc finger, FYVE domain containing 9	9372	0.0128	0.005	-0.370164	0.102725	0.103175	-0.168147
242447_at	C3orf70	chromosome 3 open reading frame 70	285382	0.0710547	0.062	-0.370122	0.803923	0.81746	0.175967
226322_at	TMTC1	transmembrane and tetratricopeptide repeat containing 1	83857	0.297858	0.282	-0.369931	0.516148	0.571429	-0.360317
242789_at	PDE1A	phosphodiesterase 1A, calmodulin-dependent	5136	0.0424516	0.033	-0.369887	0.337815	0.34127	-0.25642
202920_at	ANK2	ankyrin 2, neuronal	287	0.0741125	0.04	-0.369838	0.253419	0.34127	-0.459614
220988_s_at	C1QTNF3	C1q and tumor necrosis factor related protein 3	114899	0.110293	0.05	-0.369822	0.962966	0.960317	0.0149756
205625_s_at	CALB1	calbindin 1, 28kDa	793	0.212321	0.205	-0.369606	0.617307	0.595238	-0.410234
227554_at	NA	NA	NA	0.148782	0.124	-0.369604	0.348526	0.373016	-0.345266
203757_s_at	CEACAM6	carcinoembryonic antigen-related cell adhesion molecule 6 (non-specific cross reacting antigen)	4680	0.345918	0.481	-0.369541	0.150566	0.0634921	-0.143038
216333_x_at	TNXB	tenascin XB	7148	0.216836	0.204	-0.369476	0.615877	0.603175	-0.276569
226497_s_at	NA	NA	NA	0.141498	0.103	-0.369439	0.801	0.81746	-0.115854
230645_at	FRMD3	FERM domain containing 3	257019	0.331122	0.402	-0.369427	0.688274	0.706349	-0.214671
213362_at	PTPRD	protein tyrosine phosphatase, receptor type, D	5789	0.0239836	0.014	-0.369322	0.73004	0.634921	-0.130902
239327_at	NA	NA	NA	0.0419905	0.033	-0.36932	0.291533	0.18254	0.116785
204462_s_at	SLC16A2	solute carrier family 16, member 2 (monocarboxylic acid transporter 8)	6567	0.0188689	0.009	-0.369119	0.690002	0.563492	-0.120411
218665_at	FZD4	frizzled homolog 4 (Drosophila)	8322	0.39329	0.377	-0.369109	0.957489	0.960317	0.0290353
236828_at	NA	NA	NA	0.116215	0.081	-0.368982	0.649466	0.642857	0.0605952
224801_at	NDFIP2	Nedd4 family interacting protein 2	54602	0.0163821	0.009	-0.368881	0.0448885	0.0238095	-0.473824
209167_at	GPM6B	glycoprotein M6B	2824	0.0810258	0.073	-0.368819	0.732732	0.888889	-0.296232
224950_at	PTGFRN	prostaglandin F2 receptor negative regulator	5738	0.115592	0.099	-0.368598	0.734246	0.761905	0.117168
225745_at	LRP6	low density lipoprotein receptor-related protein 6	4040	0.0348234	0.051	-0.368416	0.098042	0.111111	-0.664939
228665_at	CYYR1	cysteine/tyrosine-rich 1	116159	0.243892	0.236	-0.36833	0.784138	0.81746	-0.152171
209605_at	TST	thiosulfate sulfurtransferase (rhodanese)	7263	0.217808	0.232	-0.368243	0.880252	0.904762	0.0600089
224975_at	NFIA	nuclear factor I/A	4774	0.0647262	0.046	-0.368121	0.151674	0.261905	-0.563188
238673_at	SAMD12	sterile alpha motif domain containing 12	401474	0.190356	0.168	-0.367985	0.834201	0.880952	-0.0275291
1555989_at	NA	NA	NA	0.0288869	0.005	-0.367954	0.228873	0.198413	-0.425106
203559_s_at	ABP1	amiloride binding protein 1 (amine oxidase (copper-containing))	26	0.50776	0.499	-0.367815	0.604787	0.626984	0.243191
239210_at	NA	NA	NA	0.0459162	0.02	-0.367646	0.0831732	0.0634921	-0.530365
231452_at	HRASLS5	HRAS-like suppressor family, member 5	117245	0.213741	0.153	-0.367635	0.802336	0.642857	-0.0591855
202132_at	WWTR1	WW domain containing transcription regulator 1	25937	0.0411285	0.035	-0.367627	0.839776	0.849206	-0.0956118
244057_s_at	C10orf72	chromosome 10 open reading frame 72	196740	0.118078	0.121	-0.367349	0.0147764	0	-0.346694
227497_at	NA	NA	NA	0.124381	0.098	-0.367312	0.329783	0.404762	-0.337133
205417_s_at	DAG1	dystroglycan 1 (dystrophin-associated glycoprotein 1)	1605	0.112487	0.024	-0.36707	0.27057	0.301587	-0.212018
236179_at	CDH11	cadherin 11, type 2, OB-cadherin (osteoblast)	1009	0.24464	0.213	-0.366752	0.0385748	0	-0.825241
230644_at	LRFN5	leucine rich repeat and fibronectin type III domain containing 5	145581	0.0357625	0.025	-0.366751	0.678724	0.698413	-0.110404
219614_s_at	SLC6A20	solute carrier family 6 (proline IMINO transporter), member 20	54716	0.320871	0.324	-0.366728	0.388978	0.412698	-0.0369061
203570_at	LOXL1	lysyl oxidase-like 1	4016	0.163151	0.151	-0.366676	0.11991	0.198413	-0.348941
209990_s_at	GABBR2	gamma-aminobutyric acid (GABA) B receptor, 2	9568	0.0553801	0.045	-0.366588	0.90295	0.888889	0.0224295
206561_s_at	AKR1B10	aldo-keto reductase family 1, member B10 (aldose reductase)	57016	0.524889	0.961	-0.366512	0.0262859	0.0396825	-0.121479
214454_at	ADAMTS2	ADAM metallopeptidase with thrombospondin type 1 motif, 2	9509	0.161838	0.243	-0.366295	0.475372	0.47619	0.266838
210480_s_at	MYO6	myosin VI	4646	0.104213	0.05	-0.366	0.218635	0.246032	-0.266173
205880_at	PRKD1	protein kinase D1	5587	0.0683058	0.088	-0.36577	0.153907	0.190476	-0.626301
209099_x_at	JAG1	jagged 1 (Alagille syndrome)	182	0.0839913	0.079	-0.365743	0.251137	0.293651	-0.338932
239461_at	GALNTL2	UDP-N-acetyl-alpha-D-galactosamine:polypeptide N-acetylgalactosaminyltransferase-like 2	117248	0.36239	0.307	-0.365675	0.17716	0.222222	-0.771641
226933_s_at	ID4	inhibitor of DNA binding 4, dominant negative helix-loop-helix protein	3400	0.293416	0.271	-0.365552	0.491514	0.579365	-0.375905
240450_at	NA	NA	NA	0.010209	0.003	-0.365524	0.529701	0.666667	-0.396876
238646_at	NA	NA	NA	0.0344067	0.033	-0.365495	0.106786	0.15873	-0.452665
220911_s_at	KIAA1305	KIAA1305	57523	0.023288	0.015	-0.365233	0.0406585	0.031746	-0.530558
232361_s_at	EHF	ets homologous factor	26298	0.196115	0.13	-0.365093	0.873939	0.888889	0.0404632
219514_at	ANGPTL2	angiopoietin-like 2	23452	0.247154	0.269	-0.36484	0.845724	0.753968	-0.131723
205618_at	PRRG1	proline rich Gla (G-carboxyglutamic acid) 1	5638	0.144973	0.173	-0.364728	0.479735	0.515873	-0.278861
1556123_a_at	NA	NA	NA	0.0324114	0.013	-0.364718	0.230547	0.174603	-0.22873
228037_at	NA	NA	NA	0.0476595	0.079	-0.364401	0.690871	0.722222	0.0664222
204875_s_at	GMDS	GDP-mannose 4,6-dehydratase	2762	0.135627	0.112	-0.364313	0.372784	0.333333	0.213372
222722_at	OGN	osteoglycin	4969	0.473387	0.425	-0.364208	0.791589	0.960317	0.392514
209262_s_at	NR2F6	nuclear receptor subfamily 2, group F, member 6	2063	0.0910991	0.106	-0.363937	0.412295	0.404762	-0.194091
209343_at	EFHD1	EF-hand domain family, member D1	80303	0.26392	0.236	-0.363774	0.442931	0.436508	-0.515835
209289_at	NFIB	nuclear factor I/B	4781	0.0165047	0.013	-0.363745	0.212425	0.246032	-0.454124
231906_at	HOXD8	homeobox D8	3234	0.284159	0.336	-0.363722	0.0560763	0.0555556	-0.883154
214212_x_at	FERMT2	fermitin family homolog 2 (Drosophila)	10979	0.256443	0.27	-0.363712	0.508187	0.603175	-0.419868
207008_at	IL8RB	interleukin 8 receptor, beta	3579	0.480613	0.52	-0.363604	0.535731	0.47619	0.429583
204731_at	TGFBR3	transforming growth factor, beta receptor III	7049	0.267256	0.272	-0.363582	0.172864	0.222222	-0.558492
201215_at	PLS3	plastin 3 (T isoform)	5358	0.149429	0.123	-0.36351	0.50941	0.563492	-0.297236
240929_at	NA	NA	NA	0.166366	0.124	-0.363362	0.240855	0.31746	-0.407714
213040_s_at	CBX6	chromobox homolog 6	23466	0.00143929	0.001	-0.363269	0.170603	0.190476	-0.259954
216215_s_at	RBM9	RNA binding motif protein 9	23543	0.0121887	0.001	-0.363132	0.213276	0.309524	-0.411248
207290_at	PLXNA2	plexin A2	5362	0.0989261	0.094	-0.362983	0.521688	0.460317	0.205351
1560916_a_at	DPY19L1	dpy-19-like 1 (C. elegans)	23333	0.0878058	0.079	-0.36295	0.757554	0.81746	0.0570521
228580_at	HTRA3	HtrA serine peptidase 3	94031	0.236572	0.269	-0.362929	0.801363	0.896825	-0.105756
244323_at	BHLHE22	basic helix-loop-helix family, member e22	27319	0.225479	0.174	-0.362886	0.571509	0.531746	-0.315082
209211_at	KLF5	Kruppel-like factor 5 (intestinal)	688	0.431338	0.566	-0.362664	0.174129	0.246032	-0.441433
227333_at	NA	NA	NA	0.11141	0.097	-0.362579	0.419548	0.547619	-0.422982
209114_at	TSPAN1	tetraspanin 1	10103	0.343823	0.378	-0.362456	0.570422	0.547619	0.0463589
208782_at	FSTL1	follistatin-like 1	11167	0.20412	0.21	-0.362414	0.870136	0.896825	-0.11843
229657_at	THRB	thyroid hormone receptor, beta (erythroblastic leukemia viral (v-erb-a) oncogene homolog 2, avian)	7068	0.168712	0.151	-0.362292	0.291511	0.349206	-0.436383
229546_at	LOC653602	hypothetical LOC653602	653602	0.135388	0.223	-0.362147	0.0586755	0.00793651	-0.878806
229487_at	EBF1	early B-cell factor 1	1879	0.230047	0.194	-0.36206	0.63312	0.642857	-0.343689
210041_s_at	PGM3	phosphoglucomutase 3	5238	0.0999756	0.136	-0.361986	0.95726	0.97619	0.0173806
212775_at	OBSL1	obscurin-like 1	23363	0.0675166	0.092	-0.361955	0.111259	0.126984	-0.423437
212703_at	TLN2	talin 2	83660	0.295006	0.34	-0.361938	0.740439	0.626984	-0.153488
222668_at	KCTD15	potassium channel tetramerisation domain containing 15	79047	0.048207	0.018	-0.36186	0.689833	0.746032	-0.174575
205817_at	SIX1	SIX homeobox 1	6495	0.237196	0.343	-0.361681	0.245369	0.253968	0.227176
205141_at	ANG	angiogenin, ribonuclease, RNase A family, 5	283	0.282118	0.296	-0.361623	0.589881	0.761905	-0.292406
206407_s_at	CCL13	chemokine (C-C motif) ligand 13	6357	0.30542	0.326	-0.361605	0.560489	0.603175	0.402596
230214_at	MRVI1	murine retrovirus integration site 1 homolog	10335	0.132005	0.109	-0.361423	0.77411	0.777778	-0.170247
209668_x_at	CES2	carboxylesterase 2 (intestine, liver)	8824	0.143312	0.075	-0.361368	0.0427264	0.0238095	-0.142029
242013_at	BCL2L15	BCL2-like 15	440603	0.427772	0.801	-0.361305	0.681449	0.619048	-0.0608633
201842_s_at	EFEMP1	EGF-containing fibulin-like extracellular matrix protein 1	2202	0.197785	0.175	-0.361213	0.852567	0.825397	-0.146344
216607_s_at	CYP51A1	cytochrome P450, family 51, subfamily A, polypeptide 1	1595	0.250145	0.234	-0.361097	0.151234	0.238095	-0.0983463
218368_s_at	TNFRSF12A	tumor necrosis factor receptor superfamily, member 12A	51330	0.288732	0.313	-0.361014	0.545387	0.809524	-0.210347
214318_s_at	FRY	furry homolog (Drosophila)	10129	0.124778	0.12	-0.360358	0.990245	0.992063	0.00534591
229991_s_at	SYTL4	synaptotagmin-like 4	94121	0.371057	0.478	-0.360268	0.98572	0.992063	-0.0122715
218218_at	APPL2	adaptor protein, phosphotyrosine interaction, PH domain and leucine zipper containing 2	55198	0.0416324	0.053	-0.360126	0.0239303	0	-0.364343
232060_at	ROR1	receptor tyrosine kinase-like orphan receptor 1	4919	0.134338	0.125	-0.360062	0.483747	0.595238	-0.187424
212771_at	FAM171A1	family with sequence similarity 171, member A1	221061	0.00930186	0.009	-0.359795	0.00898335	0	-0.463218
204159_at	CDKN2C	cyclin-dependent kinase inhibitor 2C (p18, inhibits CDK4)	1031	0.174217	0.177	-0.359769	0.405076	0.47619	-0.55751
215047_at	TRIM58	tripartite motif-containing 58	25893	0.263559	0.274	-0.359331	0.818728	0.880952	-0.0653927
232406_at	NA	NA	NA	0.0980136	0.044	-0.359272	0.164166	0.119048	-0.526575
210529_s_at	FAM115A	family with sequence similarity 115, member A	9747	0.0269675	0.002	-0.359232	0.671223	0.714286	-0.108992
222803_at	PRTFDC1	phosphoribosyl transferase domain containing 1	56952	0.0464691	0.049	-0.359207	0.0972282	0.103175	-0.341864
206030_at	ASPA	aspartoacylase (Canavan disease)	443	0.34614	0.383	-0.35898	0.286963	0.325397	-0.713955
206394_at	MYBPC2	myosin binding protein C, fast type	4606	0.115746	0.149	-0.358976	0.42539	0.396825	-0.279053
212830_at	MEGF9	multiple EGF-like-domains 9	1955	0.324779	0.405	-0.358969	0.613962	0.634921	-0.137955
223642_at	ZIC2	Zic family member 2 (odd-paired homolog, Drosophila)	7546	0.0662544	0.061	-0.358936	0.20791	0.190476	-0.146103
212285_s_at	AGRN	agrin	375790	0.118377	0.017	-0.35888	0.983025	0.97619	0.00328552
202952_s_at	ADAM12	ADAM metallopeptidase domain 12	8038	0.25504	0.361	-0.358645	0.421127	0.603175	-0.196827
212169_at	FKBP9	FK506 binding protein 9, 63 kDa	11328	0.051346	0.045	-0.358473	0.234648	0.277778	-0.328455
204099_at	SMARCD3	SWI/SNF related, matrix associated, actin dependent regulator of chromatin, subfamily d, member 3	6604	0.0921566	0.08	-0.358432	0.995669	0.992063	0.0010643
213316_at	KIAA1462	KIAA1462	57608	0.0858112	0.076	-0.358248	0.447868	0.436508	-0.372919
203411_s_at	LMNA	lamin A/C	4000	0.165077	0.15	-0.358179	0.391656	0.579365	0.318233
234307_s_at	KIF26A	kinesin family member 26A	26153	0.0465237	0.022	-0.358154	0.77668	0.793651	-0.0448298
206093_x_at	TNXA	tenascin XA pseudogene	7146	0.208066	0.175	-0.358077	0.585567	0.579365	-0.290726
219115_s_at	IL20RA	interleukin 20 receptor, alpha	53832	0.263159	0.305	-0.358032	0.764064	0.761905	0.056619
205501_at	PDE10A	phosphodiesterase 10A	10846	0.0913303	0.075	-0.357903	0.139581	0.190476	-0.423185
227753_at	TMEM139	transmembrane protein 139	135932	0.396322	0.558	-0.357773	0.806502	0.801587	-0.0464469
219064_at	ITIH5	inter-alpha (globulin) inhibitor H5	80760	0.109369	0.009	-0.357435	0.478437	0.571429	-0.318686
214106_s_at	GMDS	GDP-mannose 4,6-dehydratase	2762	0.0628368	0.046	-0.357425	0.356404	0.373016	0.167898
224397_s_at	TMTC1	transmembrane and tetratricopeptide repeat containing 1	83857	0.322697	0.34	-0.357396	0.979904	0.992063	0.0125397
229084_at	CNTN4	contactin 4	152330	0.180315	0.193	-0.357201	0.214026	0.301587	-0.698411
222236_s_at	ASAP3	ArfGAP with SH3 domain, ankyrin repeat and PH domain 3	55616	0.0505208	0.049	-0.357194	0.891068	0.81746	-0.0429827
244787_at	NA	NA	NA	0.145569	0.136	-0.356486	0.475949	0.555556	-0.144817
238942_at	NA	NA	NA	0.22448	0.158	-0.356476	0.173597	0.253968	0.0501872
229435_at	GLIS3	GLIS family zinc finger 3	169792	0.0911307	0.067	-0.356342	0.387296	0.396825	-0.423479
207166_at	GNGT1	guanine nucleotide binding protein (G protein), gamma transducing activity polypeptide 1	2792	0.379475	0.552	-0.356275	0.177727	0.166667	0.160732
213541_s_at	ERG	v-ets erythroblastosis virus E26 oncogene homolog (avian)	2078	0.196151	0.226	-0.356267	0.0990307	0.047619	-0.816433
238126_at	NA	NA	NA	0.0524251	0.048	-0.356216	0.260504	0.230159	-0.0534177
219572_at	CADPS2	Ca++-dependent secretion activator 2	93664	0.0314887	0.039	-0.356155	0.57971	0.563492	-0.112342
235079_at	NA	NA	NA	0.0395255	0.032	-0.356028	0.0847762	0.0873016	-0.567717
211240_x_at	CTNND1	catenin (cadherin-associated protein), delta 1	1500	0.110366	0.042	-0.355927	0.179581	0.285714	-0.280831
215471_s_at	MAP7	microtubule-associated protein 7	9053	0.185981	0.047	-0.355899	0.54095	0.611111	-0.0898088
216268_s_at	JAG1	jagged 1 (Alagille syndrome)	182	0.104786	0.088	-0.355607	0.203244	0.261905	-0.369946
220868_s_at	SLC7A10	solute carrier family 7, (neutral amino acid transporter, y+ system) member 10	56301	0.425948	0.588	-0.355496	0.90564	0.753968	-0.109384
205409_at	FOSL2	FOS-like antigen 2	2355	0.116598	0.143	-0.355414	0.913799	0.912698	0.0202183
203631_s_at	GPRC5B	G protein-coupled receptor, family C, group 5, member B	51704	0.026502	0.018	-0.355407	0.206915	0.309524	-0.198206
211737_x_at	PTN	pleiotrophin	5764	0.412863	0.41	-0.355311	0.433936	0.436508	-0.474974
61734_at	RCN3	reticulocalbin 3, EF-hand calcium binding domain	57333	0.00641771	0	-0.355195	0.87667	0.912698	-0.0243163
215513_at	HYMAI	hydatidiform mole associated and imprinted (non-protein coding)	57061	0.00764733	0.001	-0.355186	0.886881	0.888889	-0.0422545
212233_at	MAP1B	microtubule-associated protein 1B	4131	0.0449322	0.023	-0.355147	0.729753	0.761905	-0.245703
223687_s_at	LY6K	lymphocyte antigen 6 complex, locus K	54742	0.153217	0.175	-0.355135	0.746987	0.674603	0.154433
203896_s_at	PLCB4	phospholipase C, beta 4	5332	0.0227645	0.01	-0.355028	0.268598	0.293651	-0.684451
202219_at	SLC6A8	solute carrier family 6 (neurotransmitter transporter, creatine), member 8	6535	0.322998	0.362	-0.354852	0.958926	0.984127	-0.0269075
239349_at	C1QTNF7	C1q and tumor necrosis factor related protein 7	114905	0.241124	0.207	-0.354749	0.369051	0.5	-0.563257
219330_at	VANGL1	vang-like 1 (van gogh, Drosophila)	81839	0.0715217	0.094	-0.354561	0.13496	0.198413	-0.298606
220807_at	HBQ1	hemoglobin, theta 1	3049	0.255618	0.221	-0.354446	0.741703	0.714286	0.0958394
213029_at	NFIB	nuclear factor I/B	4781	0.0189822	0.023	-0.35439	0.19043	0.230159	-0.428459
223800_s_at	LIMS3	LIM and senescent cell antigen-like domains 3	96626	0.178091	0.224	-0.354161	0.48859	0.547619	0.247574
203425_s_at	IGFBP5	insulin-like growth factor binding protein 5	3488	0.0724807	0.074	-0.354096	0.858297	0.865079	-0.0454261
241133_at	NA	NA	NA	0.174636	0.171	-0.354042	0.609337	0.68254	-0.160489
1554906_a_at	MPHOSPH6	M-phase phosphoprotein 6	10200	0.000870956	0	-0.354	0.0362053	0.031746	0.316995
200671_s_at	SPTBN1	spectrin, beta, non-erythrocytic 1	6711	0.113377	0.107	-0.353837	0.391686	0.492063	-0.384607
1562921_at	NA	NA	NA	0.247463	0.325	-0.353767	0.87644	0.880952	-0.021767
220518_at	ABI3BP	ABI family, member 3 (NESH) binding protein	25890	0.154651	0.134	-0.353737	0.0906206	0.0396825	-0.34811
214321_at	NOV	nephroblastoma overexpressed gene	4856	0.118689	0.101	-0.353596	0.423805	0.52381	-0.410428
220182_at	SLC25A23	solute carrier family 25 (mitochondrial carrier; phosphate carrier), member 23	79085	0.00360549	0.001	-0.353555	0.531674	0.595238	-0.101176
209737_at	MAGI2	membrane associated guanylate kinase, WW and PDZ domain containing 2	9863	0.249124	0.215	-0.353504	0.119454	0.174603	-0.538259
229842_at	ELF3	E74-like factor 3 (ets domain transcription factor, epithelial-specific )	1999	0.473	0.921	-0.35319	0.203876	0.261905	0.104873
210372_s_at	TPD52L1	tumor protein D52-like 1	7164	0.243113	0.215	-0.353071	0.635628	0.611111	-0.282867
218678_at	NES	nestin	10763	0.230913	0.228	-0.353012	0.835737	0.865079	-0.0911473
1568604_a_at	CADPS	Ca++-dependent secretion activator	8618	0.0702649	0.059	-0.352855	0.58747	0.579365	-0.136516
223499_at	C1QTNF5	C1q and tumor necrosis factor related protein 5	114902	0.0768914	0.084	-0.352823	0.360424	0.420635	-0.210802
227655_at	SNORD123	small nucleolar RNA, C/D box 123	100113384	0.0622658	0.045	-0.352605	0.622887	0.611111	0.0645371
202234_s_at	SLC16A1	solute carrier family 16, member 1 (monocarboxylic acid transporter 1)	6566	0.0915426	0.072	-0.352446	0.851812	0.809524	-0.0844173
229452_at	TMEM88	transmembrane protein 88	92162	0.129159	0.114	-0.352314	0.851972	0.904762	0.0770762
1554741_s_at	KGFLP1	keratinocyte growth factor-like protein 1	387628	0.326134	0.295	-0.352188	0.399851	0.484127	0.487559
225776_at	RBMS2	RNA binding motif, single stranded interacting protein 2	5939	0.11629	0.149	-0.35217	0.370687	0.357143	-0.360024
203967_at	CDC6	cell division cycle 6 homolog (S. cerevisiae)	990	0.263458	0.222	-0.352096	0.469	0.444444	0.414974
228969_at	AGR2	anterior gradient homolog 2 (Xenopus laevis)	10551	0.489896	0.888	-0.351899	0.332412	0.214286	0.109324
238169_at	NA	NA	NA	0.0805513	0.104	-0.351812	0.0678206	0.0873016	-0.626976
236083_at	BCL2L15	BCL2-like 15	440603	0.353481	0.551	-0.351744	0.133076	0.126984	-0.128381
211597_s_at	HOPX	HOP homeobox	84525	0.250038	0.244	-0.351628	0.86449	0.857143	-0.0491957
227850_x_at	CDC42EP5	CDC42 effector protein (Rho GTPase binding) 5	148170	0.0346764	0.017	-0.351469	0.268784	0.293651	-0.338459
220351_at	CCRL1	chemokine (C-C motif) receptor-like 1	51554	0.439931	0.453	-0.351436	0.105385	0.119048	-1.01549
201059_at	CTTN	cortactin	2017	0.121384	0.126	-0.351182	0.352148	0.484127	-0.26217
228850_s_at	SLIT2	slit homolog 2 (Drosophila)	9353	0.0638199	0.065	-0.35116	0.35051	0.436508	-0.375853
234370_at	VSIG1	V-set and immunoglobulin domain containing 1	340547	0.354071	0.449	-0.35104	0.777534	0.777778	0.0844164
206560_s_at	MIA	melanoma inhibitory activity	8190	0.33267	0.393	-0.350944	0.0699183	0.0555556	-0.183671
227405_s_at	FZD8	frizzled homolog 8 (Drosophila)	8325	0.0231301	0.018	-0.350801	0.0180581	0	-0.897381
1555716_a_at	CXADR	coxsackie virus and adenovirus receptor	1525	0.229333	0.234	-0.350696	0.770379	0.761905	-0.0812712
204720_s_at	DNAJC6	DnaJ (Hsp40) homolog, subfamily C, member 6	9829	0.00763292	0.004	-0.350617	0.627771	0.634921	-0.20358
1554919_s_at	C7orf63	chromosome 7 open reading frame 63	79846	0.0966599	0.087	-0.350553	0.912082	0.904762	0.0190544
238805_at	C11orf52	chromosome 11 open reading frame 52	91894	0.291187	0.479	-0.350209	0.875471	0.674603	-0.0218716
212915_at	PDZRN3	PDZ domain containing ring finger 3	23024	0.280327	0.292	-0.350175	0.455952	0.555556	-0.609424
58916_at	KCTD14	potassium channel tetramerisation domain containing 14	65987	0.520257	0.676	-0.349871	0.247468	0.277778	0.259455
235747_at	SLC25A16	solute carrier family 25 (mitochondrial carrier; Graves disease autoantigen), member 16	8034	0.127563	0.013	-0.349793	0.0797919	0.0714286	-0.286542
233546_at	NA	NA	NA	0.225261	0.188	-0.349715	0.145002	0.0634921	-0.53972
212448_at	NEDD4L	neural precursor cell expressed, developmentally down-regulated 4-like	23327	0.0436345	0.054	-0.349532	0.150923	0.103175	-0.334351
212951_at	GPR116	G protein-coupled receptor 116	221395	0.147631	0.123	-0.349426	0.531058	0.531746	-0.353602
202202_s_at	LAMA4	laminin, alpha 4	3910	0.233443	0.265	-0.349213	0.625343	0.666667	-0.337934
241198_s_at	C11orf70	chromosome 11 open reading frame 70	85016	0.0634746	0.048	-0.349143	0.57053	0.547619	-0.117217
207345_at	FST	follistatin	10468	0.121219	0.104	-0.349124	0.869529	0.888889	-0.0851939
230003_at	NA	NA	NA	0.363169	0.436	-0.349105	0.136447	0.0714286	-0.455222
201121_s_at	PGRMC1	progesterone receptor membrane component 1	10857	0.103694	0.092	-0.348746	0.30599	0.373016	-0.276266
241929_at	NA	NA	NA	0.31373	0.393	-0.348723	0.929666	0.880952	-0.0475566
217173_s_at	LDLR	low density lipoprotein receptor	3949	0.0359153	0.03	-0.348674	0.522648	0.706349	-0.115865
220468_at	ARL14	ADP-ribosylation factor-like 14	80117	0.350156	0.38	-0.348641	0.391971	0.269841	0.052455
204067_at	SUOX	sulfite oxidase	6821	0.0820429	0.058	-0.348606	0.0148288	0	-0.234055
202833_s_at	SERPINA1	serpin peptidase inhibitor, clade A (alpha-1 antiproteinase, antitrypsin), member 1	5265	0.307792	0.322	-0.348503	0.113364	0.00793651	0.727085
202011_at	TJP1	tight junction protein 1 (zona occludens 1)	7082	0.0386173	0.042	-0.348501	0.162356	0.142857	-0.600366
210845_s_at	PLAUR	plasminogen activator, urokinase receptor	5329	0.169015	0.198	-0.348499	0.00224334	0	0.754303
202023_at	EFNA1	ephrin-A1	1942	0.18194	0.154	-0.348371	0.256276	0.198413	-0.395851
221527_s_at	PARD3	par-3 partitioning defective 3 homolog (C. elegans)	56288	0.0293879	0.017	-0.348321	0.120427	0.126984	-0.493728
201693_s_at	EGR1	early growth response 1	1958	0.388934	0.383	-0.348141	0.344855	0.396825	-0.660509
205399_at	DCLK1	doublecortin-like kinase 1	9201	0.0400029	0.018	-0.347952	0.320998	0.357143	-0.425767
219850_s_at	EHF	ets homologous factor	26298	0.264086	0.193	-0.347788	0.651439	0.555556	0.0511817
219615_s_at	KCNK5	potassium channel, subfamily K, member 5	8645	0.15907	0.117	-0.347764	0.319207	0.34127	-0.124083
203216_s_at	MYO6	myosin VI	4646	0.186541	0.135	-0.347692	0.228384	0.238095	-0.31194
1553829_at	C2orf58	chromosome 2 open reading frame 58	285154	0.0554578	0.072	-0.347554	0.19513	0.190476	-0.330011
208978_at	CRIP2	cysteine-rich protein 2	1397	0.00564467	0.001	-0.347502	0.692713	0.730159	-0.122487
223840_s_at	SPATA9	spermatogenesis associated 9	83890	0.308172	0.374	-0.347202	0.784725	0.769841	-0.0995598
204948_s_at	FST	follistatin	10468	0.276511	0.233	-0.347191	0.967135	0.968254	-0.0282144
212667_at	SPARC	secreted protein, acidic, cysteine-rich (osteonectin)	6678	0.161881	0.187	-0.346894	0.763929	0.793651	-0.156941
205240_at	GPSM2	G-protein signaling modulator 2 (AGS3-like, C. elegans)	29899	0.175295	0.186	-0.346853	0.385037	0.412698	0.283751
207977_s_at	DPT	dermatopontin	1805	0.244972	0.232	-0.346738	0.0685798	0.031746	-0.81834
205506_at	VIL1	villin 1	7429	0.412618	0.694	-0.346611	0.150315	0.222222	-0.0774558
239093_at	C10orf65	chromosome 10 open reading frame 65	112817	0.367058	0.461	-0.34649	0.790843	0.809524	0.0888371
205160_at	PEX11A	peroxisomal biogenesis factor 11 alpha	8800	0.206324	0.165	-0.346463	0.23995	0.214286	-0.611885
213381_at	C10orf72	chromosome 10 open reading frame 72	196740	0.106265	0.091	-0.346299	0.1096	0.0714286	-0.492279
213386_at	C9orf125	chromosome 9 open reading frame 125	84302	0.168613	0.132	-0.346202	0.457315	0.515873	-0.229695
1559258_a_at	CXorf61	chromosome X open reading frame 61	203413	0.556138	0.993	-0.345856	0.1136	0.166667	0.0709993
210875_s_at	ZEB1	zinc finger E-box binding homeobox 1	6935	0.055992	0.069	-0.345749	0.231127	0.119048	-0.485139
223948_s_at	TMPRSS3	transmembrane protease, serine 3	64699	0.306805	0.394	-0.345596	0.629908	0.722222	0.0521033
209612_s_at	ADH1B	alcohol dehydrogenase 1B (class I), beta polypeptide	125	0.549618	0.51	-0.345564	0.444298	0.468254	-0.836614
212653_s_at	EHBP1	EH domain binding protein 1	23301	0.0770431	0.072	-0.345556	0.0744534	0.0714286	-0.4992
230360_at	GLDN	gliomedin	342035	0.413705	0.461	-0.34552	0.951986	0.952381	-0.0578991
226731_at	PELO	pelota homolog (Drosophila)	53918	0.0437708	0.021	-0.345451	0.301377	0.301587	-0.408316
237800_at	NA	NA	NA	0.138658	0.03	-0.34541	0.14947	0.277778	0.080082
1556696_s_at	FLJ42709	hypothetical gene supported by AK124699	441094	0.191361	0.217	-0.345397	0.130609	0.0873016	-0.578353
238488_at	hCG_2045899	synleurin	353281	0.207144	0.201	-0.34531	0.357273	0.412698	-0.429583
232226_at	LRRC4C	leucine rich repeat containing 4C	57689	0.0012097	0.001	-0.345222	0.134869	0.150794	-0.429405
228249_at	C11orf74	chromosome 11 open reading frame 74	119710	0.0254076	0.031	-0.345184	0.287005	0.285714	-0.231379
58780_s_at	FLJ10357	hypothetical protein FLJ10357	55701	0.308886	0.331	-0.345004	0.995661	0.992063	-0.00152509
228904_at	HOXB3	homeobox B3	3213	0.0823365	0.09	-0.344958	0.198558	0.206349	-0.212414
214660_at	ITGA1	integrin, alpha 1	3672	0.0389325	0.059	-0.344843	0.244907	0.293651	-0.602317
1552670_a_at	PPP1R3B	protein phosphatase 1, regulatory (inhibitor) subunit 3B	79660	0.00307065	0.004	-0.34472	0.7391	0.714286	-0.0671372
206930_at	GLYAT	glycine-N-acyltransferase	10249	0.462933	0.777	-0.344689	0.610306	0.595238	-0.280674
235391_at	FAM92A1	family with sequence similarity 92, member A1	137392	0.126358	0.175	-0.344512	0.636733	0.642857	-0.206727
206522_at	MGAM	maltase-glucoamylase (alpha-glucosidase)	8972	0.631351	0.735	-0.344346	0.430999	0.373016	0.779167
221142_s_at	PECR	peroxisomal trans-2-enoyl-CoA reductase	55825	0.228228	0.148	-0.344312	0.542918	0.619048	-0.276356
238481_at	MGP	matrix Gla protein	4256	0.335942	0.299	-0.34429	0.716296	0.674603	-0.189164
205509_at	CPB1	carboxypeptidase B1 (tissue)	1360	0.270944	0.287	-0.344286	0.991017	1	0.0021958
224799_at	NDFIP2	Nedd4 family interacting protein 2	54602	0.0601575	0.02	-0.34414	0.423581	0.373016	-0.10779
230076_at	PITPNM3	PITPNM family member 3	83394	0.261728	0.286	-0.34408	0.292472	0.246032	-0.195553
231162_at	ETFB	electron-transfer-flavoprotein, beta polypeptide	2109	0.184466	0.126	-0.343998	0.23639	0.222222	-0.150925
231033_at	NA	NA	NA	0.00693742	0.006	-0.343969	0.553307	0.515873	0.0960115
230406_at	NA	NA	NA	0.137458	0.131	-0.343958	0.37615	0.253968	0.115513
212950_at	GPR116	G protein-coupled receptor 116	221395	0.19651	0.183	-0.343728	0.596475	0.579365	-0.331581
225531_at	CABLES1	Cdk5 and Abl enzyme substrate 1	91768	0.132655	0.086	-0.343678	0.216676	0.206349	-0.203552
211792_s_at	CDKN2C	cyclin-dependent kinase inhibitor 2C (p18, inhibits CDK4)	1031	0.106864	0.028	-0.343638	0.52601	0.642857	-0.322274
226113_at	ZNF436	zinc finger protein 436	80818	0.0379142	0.037	-0.343425	0.486934	0.547619	-0.219335
235570_at	NA	NA	NA	0.079095	0.052	-0.343231	0.240358	0.349206	-0.458245
220244_at	LOH3CR2A	loss of heterozygosity, 3, chromosomal region 2, gene A	29931	0.0933156	0.082	-0.3431	0.554752	0.674603	-0.256831
232124_at	LOC729085	hypothetical protein LOC729085	729085	0.187429	0.186	-0.342979	0.739261	0.793651	-0.0590518
1555370_a_at	CAMTA1	calmodulin binding transcription activator 1	23261	0.0163942	0.025	-0.342961	0.171561	0.230159	-0.330464
209487_at	RBPMS	RNA binding protein with multiple splicing	11030	0.106088	0.122	-0.342943	0.515696	0.555556	-0.288756
227657_at	RNF150	ring finger protein 150	57484	0.114619	0.09	-0.342938	0.0539872	0.0555556	-0.682427
1558404_at	LOC644242	hypothetical protein LOC644242	644242	0.0231812	0.011	-0.342411	0.583837	0.698413	-0.125126
244058_at	C10orf72	chromosome 10 open reading frame 72	196740	0.0452148	0.047	-0.342238	0.162639	0.0793651	-0.240902
205351_at	GGCX	gamma-glutamyl carboxylase	2677	0.0518155	0.075	-0.342032	0.891847	0.936508	-0.0209728
204072_s_at	FRY	furry homolog (Drosophila)	10129	0.17211	0.151	-0.34196	0.840384	0.857143	-0.128457
225906_at	NA	NA	NA	0.00428598	0.005	-0.34161	0.990928	0.984127	0.00166915
215536_at	LOC100133484	similar to Major histocompatibility complex, class II, DR beta 4	100133484	0.358281	0.373	-0.341534	0.331774	0.293651	-0.342415
230258_at	GLIS3	GLIS family zinc finger 3	169792	0.160225	0.158	-0.341516	0.270077	0.269841	-0.56138
227962_at	ACOX1	acyl-Coenzyme A oxidase 1, palmitoyl	51	0.160626	0.151	-0.341451	0.790048	0.793651	0.0407315
228547_at	NRXN1	neurexin 1	9378	0.22789	0.235	-0.341343	0.337232	0.357143	-0.557954
225536_at	TMEM54	transmembrane protein 54	113452	0.111582	0.092	-0.341321	0.066468	0.134921	-0.223217
207738_s_at	NCKAP1	NCK-associated protein 1	10787	0.119838	0.065	-0.34132	0.460407	0.452381	-0.320131
226625_at	TGFBR3	transforming growth factor, beta receptor III	7049	0.232534	0.247	-0.341181	0.187959	0.190476	-0.563879
204547_at	RAB40B	RAB40B, member RAS oncogene family	10966	0.0747843	0.045	-0.34101	0.193413	0.190476	-0.247547
228150_at	SEC16B	SEC16 homolog B (S. cerevisiae)	89866	0.0169179	0.007	-0.34099	0.0435027	0.0396825	-0.51052
235141_at	MARVELD2	MARVEL domain containing 2	153562	0.363461	0.396	-0.340985	0.34472	0.380952	-0.178681
207550_at	MPL	myeloproliferative leukemia virus oncogene	4352	0.109658	0.114	-0.340978	0.298682	0.388889	-0.185063
206737_at	WNT11	wingless-type MMTV integration site family, member 11	7481	0.222767	0.206	-0.340927	0.611358	0.690476	-0.295878
205750_at	BPHL	biphenyl hydrolase-like (serine hydrolase)	670	0.236395	0.339	-0.340867	0.27358	0.206349	-0.231134
206655_s_at	GP1BB	glycoprotein Ib (platelet), beta polypeptide	2812	0.156219	0.206	-0.340714	0.0384339	0.047619	-0.362033
224746_at	KIAA1522	KIAA1522	57648	0.186115	0.155	-0.340671	0.119333	0.0793651	0.338906
237444_at	NA	NA	NA	0.150001	0.184	-0.340548	0.198714	0.166667	-0.393072
210026_s_at	CARD10	caspase recruitment domain family, member 10	29775	0.144151	0.139	-0.34046	0.253169	0.150794	-0.422168
230573_at	SGK2	serum/glucocorticoid regulated kinase 2	10110	0.338157	0.477	-0.340422	0.398964	0.412698	0.0799853
213935_at	ABHD5	abhydrolase domain containing 5	51099	0.476826	0.629	-0.340269	0.886009	0.944444	0.0744677
210517_s_at	AKAP12	A kinase (PRKA) anchor protein 12	9590	0.346351	0.38	-0.34011	0.653797	0.650794	0.349982
235287_at	CDK6	cyclin-dependent kinase 6	1021	0.296784	0.305	-0.340064	0.555681	0.539683	0.0782756
[truncated: 52,614 more rows]

## Sheet: pN1
UID	welch.pv.N1	p.Boot.N1	SLR pN1	welch.pv.N0	p.Boot.N0	SLR pN0	SYMBOL	NAME	EID
206104_at	0.0154322	0.007	-1.93897	0.0426179	0.0396825	-1.72764	ISL1	ISL LIM homeobox 1	3670
212444_at	0.0351784	0.016	-1.37264	0.630517	0.793651	-0.421288	MIR614	microRNA 614, hsa-mir-614	693199
202935_s_at	0.0390795	0.001	-1.36205	0.776127	0.761905	-0.108514	SOX9	SRY (sex determining region Y)-box 9	6662
207850_at	0.0297237	0.023	-1.34829	0.710531	0.793651	-0.215437	CXCL3	chemokine (C-X-C motif) ligand 3	2921
202936_s_at	0.0385731	0.002	-1.29161	0.999672	1	-0.000221769	SOX9	SRY (sex determining region Y)-box 9	6662
203908_at	0.0242715	0.015	-1.28854	0.160875	0.119048	-0.754767	SLC4A4	solute carrier family 4, sodium bicarbonate cotransporter, member 4	8671
203180_at	0.0155688	0.001	-1.19674	0.380699	0.373016	-0.921525	ALDH1A3	aldehyde dehydrogenase 1 family, member A3	220
1553808_a_at	0.0371253	0.02	-1.19283	0.0659254	0.0555556	-1.50876	NKX2-3	NK2 transcription factor related, locus 3 (Drosophila)	159296
203108_at	0.087723	0.041	-1.18489	0.673616	0.880952	-0.36213	GPRC5A	G protein-coupled receptor, family C, group 5, member A	9052
205433_at	0.0256215	0.017	-1.17256	0.663408	0.595238	-0.590818	BCHE	butyrylcholinesterase	590
209541_at	0.026376	0.017	-1.1474	0.741529	0.769841	-0.240528	IGF1	insulin-like growth factor 1 (somatomedin C)	3479
209596_at	0.0623948	0.033	-1.13903	0.967802	0.960317	-0.0244919	MXRA5	matrix-remodelling associated 5	25878
209540_at	0.0272895	0.013	-1.13206	0.801267	0.84127	-0.192478	IGF1	insulin-like growth factor 1 (somatomedin C)	3479
223427_s_at	0.0844149	0.047	-1.12214	0.849771	0.880952	-0.212915	EPB41L4B	erythrocyte membrane protein band 4.1 like 4B	54566
204779_s_at	0.0222996	0.002	-1.11139	0.0356931	0.0555556	-1.00582	HOXB7	homeobox B7	3217
202620_s_at	0.0522415	0.029	-1.04839	0.656813	0.65873	-0.369394	PLOD2	procollagen-lysine, 2-oxoglutarate 5-dioxygenase 2	5352
206227_at	0.0444354	0.04	-1.03986	0.85334	0.904762	-0.188442	CILP	cartilage intermediate layer protein, nucleotide pyrophosphohydrolase	8483
236565_s_at	0.0580023	0.023	-1.03208	0.566316	0.65873	-0.471588	LARP6	La ribonucleoprotein domain family, member 6	55323
204602_at	0.00293393	0	-1.0273	0.72459	0.674603	-0.232353	DKK1	dickkopf homolog 1 (Xenopus laevis)	22943
203424_s_at	0.0246196	0.019	-1.00689	0.514511	0.587302	-0.492057	IGFBP5	insulin-like growth factor binding protein 5	3488
227371_at	0.157397	0.004	-1.00228	0.401964	0.507937	0.154603	BAIAP2L1	BAI1-associated protein 2-like 1	55971
202018_s_at	0.00958626	0.014	-1.00186	0.21416	0.174603	-0.969854	LTF	lactotransferrin	4057
202619_s_at	0.05046	0.026	-0.996563	0.695281	0.698413	-0.308754	PLOD2	procollagen-lysine, 2-oxoglutarate 5-dioxygenase 2	5352
210375_at	0.122353	0.037	-0.993718	0.773221	0.714286	-0.324749	PTGER3	prostaglandin E receptor 3 (subtype EP3)	5733
205666_at	0.0403783	0.033	-0.982639	0.939641	0.960317	0.0664453	FMO1	flavin containing monooxygenase 1	2326
204845_s_at	0.0543579	0.048	-0.975215	0.876234	0.896825	0.138698	ENPEP	glutamyl aminopeptidase (aminopeptidase A)	2028
209542_x_at	0.0175805	0.004	-0.972136	0.890712	0.873016	-0.0694419	IGF1	insulin-like growth factor 1 (somatomedin C)	3479
227812_at	0.037202	0.011	-0.950952	0.515551	0.539683	-0.258182	TNFRSF19	tumor necrosis factor receptor superfamily, member 19	55504
211959_at	0.0372814	0.028	-0.950669	0.470893	0.539683	-0.504913	IGFBP5	insulin-like growth factor binding protein 5	3488
235318_at	0.0315609	0.029	-0.924347	0.395384	0.357143	-0.573835	FBN1	fibrillin 1	2200
235944_at	0.00762729	0.005	-0.919656	0.33925	0.301587	-0.573198	HMCN1	hemicentin 1	83872
219867_at	0.0610589	0.037	-0.916435	0.00885346	0	-0.680434	CHODL	chondrolectin	140578
235182_at	0.0643198	0.044	-0.914525	0.943988	0.960317	0.0542242	ISM1	isthmin 1 homolog (zebrafish)	140862
208037_s_at	0.0280151	0.002	-0.910598	0.424642	0.444444	-0.723253	MADCAM1	mucosal vascular addressin cell adhesion molecule 1	8174
219962_at	0.121123	0.004	-0.902247	0.533404	0.5	-0.155064	ACE2	angiotensin I converting enzyme (peptidyl-dipeptidase A) 2	59272
211958_at	0.0352635	0.02	-0.894674	0.503187	0.5	-0.459489	IGFBP5	insulin-like growth factor binding protein 5	3488
202765_s_at	0.00906782	0.006	-0.884623	0.615743	0.619048	-0.352352	FBN1	fibrillin 1	2200
232458_at	0.0692721	0.042	-0.878413	0.929045	0.920635	0.0659723	COL3A1	collagen, type III, alpha 1	1281
205100_at	0.0291455	0.034	-0.872371	0.937396	0.944444	-0.0649966	GFPT2	glutamine-fructose-6-phosphate transaminase 2	9945
203325_s_at	0.0603196	0.043	-0.870737	0.770909	0.801587	-0.153749	COL5A1	collagen, type V, alpha 1	1289
211577_s_at	0.0281189	0.012	-0.850495	0.866312	0.825397	-0.0882631	IGF1	insulin-like growth factor 1 (somatomedin C)	3479
207847_s_at	0.198344	0	-0.849481	0.387247	0.309524	0.207343	MUC1	mucin 1, cell surface associated	4582
202363_at	0.0233283	0.01	-0.848309	0.154793	0.126984	-0.721701	SPOCK1	sparc/osteonectin, cwcv and kazal-like domains proteoglycan (testican) 1	6695
205041_s_at	0.119416	0.034	-0.837202	0.676959	0.619048	-0.259479	ORM1	orosomucoid 1	5004
1555997_s_at	0.0414987	0.042	-0.833673	0.688652	0.698413	-0.272269	IGFBP5	insulin-like growth factor binding protein 5	3488
205111_s_at	0.0121116	0.005	-0.814933	0.615348	0.722222	-0.221581	PLCE1	phospholipase C, epsilon 1	51196
203779_s_at	0.039046	0.025	-0.814622	0.959975	0.944444	-0.0324969	MPZL2	myelin protein zero-like 2	10205
219682_s_at	0.00234687	0.001	-0.810243	0.513383	0.595238	-0.220168	TBX3	T-box 3	6926
222904_s_at	0.244718	0.042	-0.810225	0.38858	0.444444	0.0757947	TMC5	transmembrane channel-like 5	79838
225968_at	0.0583048	0.05	-0.809341	0.715729	0.714286	-0.328326	PRICKLE2	prickle homolog 2 (Drosophila)	166336
210512_s_at	0.0230518	0.038	-0.808291	0.98089	0.968254	0.0153272	VEGFA	vascular endothelial growth factor A	7422
202766_s_at	0.0188324	0.023	-0.807826	0.603226	0.619048	-0.369368	FBN1	fibrillin 1	2200
222450_at	0.0481533	0.009	-0.803286	0.19284	0.222222	-0.585689	PMEPA1	prostate transmembrane protein, androgen induced 1	56937
223278_at	0.079376	0.016	-0.791974	0.722634	0.722222	-0.0815895	GJB2	gap junction protein, beta 2, 26kDa	2706
238419_at	0.0403045	0.012	-0.791358	0.171497	0.142857	-0.648207	PHLDB2	pleckstrin homology-like domain, family B, member 2	90102
213568_at	0.0608969	0.048	-0.790236	0.958518	0.952381	-0.0747781	OSR2	odd-skipped related 2 (Drosophila)	116039
208396_s_at	0.0101349	0.007	-0.778904	0.354668	0.349206	-0.679791	PDE1A	phosphodiesterase 1A, calmodulin-dependent	5136
228115_at	0.0708614	0.042	-0.778689	0.320849	0.412698	-0.593147	FAM59A	family with sequence similarity 59, member A	NA
227526_at	0.00439655	0.007	-0.775251	0.157724	0.119048	-0.70191	CDON	Cdon homolog (mouse)	50937
218651_s_at	0.0272843	0.004	-0.765931	0.387623	0.484127	-0.763536	LARP6	La ribonucleoprotein domain family, member 6	55323
228221_at	0.124162	0.048	-0.765681	0.868961	0.809524	-0.0452177	SLC44A3	solute carrier family 44, member 3	126969
215034_s_at	0.0578039	0.035	-0.764102	0.664929	0.690476	-0.27482	TM4SF1	transmembrane 4 L six family member 1	4071
204464_s_at	0.0332721	0.019	-0.761601	0.461753	0.507937	-0.593765	EDNRA	endothelin receptor type A	1909
231807_at	0.00858787	0.006	-0.761259	0.0263011	0.0238095	-0.757776	KIAA1217	KIAA1217	56243
233364_s_at	0.0349839	0.031	-0.756483	0.470975	0.5	0.261974	NA	NA	NA
204463_s_at	0.0540677	0.028	-0.755028	0.464281	0.492063	-0.546491	EDNRA	endothelin receptor type A	1909
228933_at	0.0650306	0.039	-0.749669	0.440162	0.47619	-0.271795	NHS	Nance-Horan syndrome (congenital cataracts and dental anomalies)	4810
230493_at	0.0703217	0.014	-0.746085	0.223139	0.269841	-0.568203	SHISA2	shisa homolog 2 (Xenopus laevis)	387914
221024_s_at	0.00945881	0.004	-0.743594	0.524571	0.539683	-0.295077	SLC2A10	solute carrier family 2 (facilitated glucose transporter), member 10	81031
209387_s_at	0.0557812	0.041	-0.738165	0.745205	0.753968	-0.204009	TM4SF1	transmembrane 4 L six family member 1	4071
203510_at	0.0454369	0.034	-0.736689	0.261047	0.246032	-0.679443	MET	met proto-oncogene (hepatocyte growth factor receptor)	4233
227875_at	0.0213693	0.023	-0.736253	0.243628	0.277778	-0.519355	KLHL13	kelch-like 13 (Drosophila)	90293
238029_s_at	0.00782668	0.01	-0.731121	0.974632	0.97619	-0.00971062	SLC16A14	solute carrier family 16, member 14 (monocarboxylic acid transporter 14)	151473
213001_at	0.0619439	0.044	-0.726853	0.767028	0.777778	-0.229404	ANGPTL2	angiopoietin-like 2	23452
211527_x_at	0.0115026	0.012	-0.72608	0.99573	0.992063	0.00278498	VEGFA	vascular endothelial growth factor A	7422
210143_at	0.202331	0.018	-0.724713	0.928577	0.928571	-0.0112715	ANXA10	annexin A10	11199
224463_s_at	0.0217687	0.009	-0.722776	0.355153	0.388889	-0.464404	C11orf70	chromosome 11 open reading frame 70	85016
228400_at	0.178108	0.041	-0.722694	0.702338	0.753968	-0.213219	SHROOM3	shroom family member 3	57619
235737_at	0.0496693	0.034	-0.720993	0.109113	0.0952381	-0.943717	TSLP	thymic stromal lymphopoietin	85480
209016_s_at	0.186131	0.013	-0.719688	0.480943	0.507937	-0.0913147	KRT7	keratin 7	3855
219795_at	0.283539	0.042	-0.717571	0.387022	0.388889	0.0613514	SLC6A14	solute carrier family 6 (amino acid transporter), member 14	11254
205932_s_at	0.0525532	0.03	-0.712332	0.956264	0.952381	-0.0255127	MSX1	msh homeobox 1	4487
204778_x_at	0.04179	0.018	-0.708296	0.0402696	0.031746	-0.463799	HOXB7	homeobox B7	3217
208711_s_at	0.0306508	0.003	-0.704784	0.0890288	0.0555556	-0.307821	CCND1	cyclin D1	595
235591_at	0.155317	0.021	-0.702167	0.734395	0.912698	-0.135017	SSTR1	somatostatin receptor 1	6751
212148_at	0.015625	0.015	-0.694675	0.148187	0.15873	-0.689943	PBX1	pre-B-cell leukemia homeobox 1	5087
215014_at	0.0493138	0.016	-0.69452	0.803369	0.833333	0.156869	KCND3	potassium voltage-gated channel, Shal-related subfamily, member 3	3752
1555564_a_at	0.0262306	0.024	-0.69368	0.689344	0.642857	-0.191323	CFI	complement factor I	3426
225688_s_at	0.0338113	0.038	-0.693142	0.0947327	0.0873016	-1.11195	PHLDB2	pleckstrin homology-like domain, family B, member 2	90102
219825_at	0.0281086	0.02	-0.692396	0.503353	0.611111	-0.406627	CYP26B1	cytochrome P450, family 26, subfamily B, polypeptide 1	56603
225009_at	0.0868184	0.024	-0.69107	0.210026	0.269841	-0.353177	CMTM4	CKLF-like MARVEL transmembrane domain containing 4	146223
231773_at	0.0580833	0.045	-0.690881	0.824019	0.81746	-0.265124	ANGPTL1	angiopoietin-like 1	9068
205825_at	0.190583	0.019	-0.688319	0.0337486	0.047619	0.377263	PCSK1	proprotein convertase subtilisin/kexin type 1	5122
215108_x_at	0.150514	0.029	-0.68702	0.178981	0.134921	-0.153768	TOX3	TOX high mobility group box family member 3	27324
207414_s_at	0.0206823	0.029	-0.679317	0.0361548	0.031746	-0.841854	PCSK6	proprotein convertase subtilisin/kexin type 6	5046
223378_at	0.0214303	0.002	-0.677791	0.37363	0.531746	-0.390954	GLIS2	GLIS family zinc finger 2	84662
1552502_s_at	0.0775621	0.003	-0.677301	0.0648561	0.0793651	-0.431228	RHBDL2	rhomboid, veinlet-like 2 (Drosophila)	54933
1553105_s_at	0.0464537	0.034	-0.676006	0.115906	0.103175	-0.422822	DSG2	desmoglein 2	1829
206826_at	0.0540199	0.03	-0.674384	0.395026	0.65873	-0.892675	PMP2	peripheral myelin protein 2	5375
213150_at	0.0541213	0.033	-0.671042	0.156845	0.0396825	-0.996961	HOXA10	homeobox A10	3206
232090_at	0.0502248	0.045	-0.668309	0.313732	0.277778	-0.584454	LOC100128178	similar to hCG2041313	100128178
212094_at	0.0948889	0.015	-0.66634	0.208236	0.261905	-0.449385	PEG10	paternally expressed 10	23089
230087_at	0.00499945	0.006	-0.663109	0.393148	0.484127	-0.522544	PRIMA1	proline rich membrane anchor 1	145270
230630_at	0.0612269	0.043	-0.662796	0.873248	0.849206	-0.0924092	AK3L1	adenylate kinase 3-like 1	205
222288_at	0.0112071	0.006	-0.662211	0.540471	0.650794	-0.368457	NA	NA	NA
229222_at	0.0787002	0.01	-0.661727	0.419138	0.452381	-0.542718	ACSS3	acyl-CoA synthetase short-chain family member 3	79611
219304_s_at	0.0279144	0.017	-0.655984	0.593134	0.634921	-0.284306	PDGFD	platelet derived growth factor D	80310
205366_s_at	0.0537246	0.017	-0.654373	0.385728	0.333333	-0.22221	HOXB6	homeobox B6	3216
202085_at	0.0340464	0.014	-0.651662	0.45234	0.507937	-0.314439	TJP2	tight junction protein 2 (zona occludens 2)	9414
200766_at	0.0254418	0.014	0.652116	0.365965	0.246032	0.615231	CTSD	cathepsin D	1509
204415_at	0.0626262	0.033	0.654097	0.214054	0.166667	0.681915	IFI6	interferon, alpha-inducible protein 6	2537
224392_s_at	0.0280094	0.022	0.656644	0.290302	0.325397	0.294021	OPN3	opsin 3	23596
206000_at	0.0409286	0.028	0.663063	0.38147	0.365079	0.353665	MEP1A	meprin A, alpha (PABA peptide hydrolase)	4224
213553_x_at	0.0333214	0.026	0.678801	0.39442	0.365079	0.597333	APOC1	apolipoprotein C-I	341
229596_at	0.0128108	0.008	0.690797	0.0770996	0.0714286	0.488916	AMDHD1	amidohydrolase domain containing 1	144193
203507_at	0.014734	0.02	0.702918	0.318766	0.285714	0.511005	CD68	CD68 molecule	968
219385_at	0.0262264	0.023	0.721849	0.384135	0.373016	0.457458	SLAMF8	SLAM family member 8	56833
204416_x_at	0.0485082	0.041	0.730483	0.398448	0.388889	0.666617	APOC1	apolipoprotein C-I	341
37145_at	0.0241449	0.019	0.737265	0.332993	0.301587	0.301239	GNLY	granulysin	10578
205495_s_at	0.0134242	0.01	0.740013	0.399059	0.333333	0.30743	GNLY	granulysin	10578
204430_s_at	0.0255928	0.021	0.763614	0.0178539	0.0238095	0.993315	SLC2A5	solute carrier family 2 (facilitated glucose/fructose transporter), member 5	6518
210164_at	0.0807845	0.033	0.76456	0.0331249	0.047619	0.757174	GZMB	granzyme B (granzyme 2, cytotoxic T-lymphocyte-associated serine esterase 1)	3002
219386_s_at	0.0386761	0.029	0.765358	0.415906	0.333333	0.464001	SLAMF8	SLAM family member 8	56833
219557_s_at	0.0462661	0.046	0.767555	0.209716	0.166667	0.680514	NRIP3	nuclear receptor interacting protein 3	56675
40665_at	0.0410121	0.032	0.824776	0.31205	0.34127	0.294196	FMO3	flavin containing monooxygenase 3	2328
234428_at	0.0281236	0.006	0.863109	0.984575	0.97619	-0.0116175	NA	NA	NA
219525_at	0.0523526	0.042	0.875784	0.419295	0.460317	0.775806	SLC47A1	solute carrier family 47, member 1	55244
221577_x_at	0.061591	0.044	0.941078	0.343161	0.34127	0.739715	GDF15	growth differentiation factor 15	9518
240137_at	0.0459794	0.034	0.969695	0.353891	0.325397	0.80982	NA	NA	NA
210944_s_at	0.0314508	0.021	1.06274	0.456257	0.428571	0.394265	CAPN3	calpain 3, (p94)	825
211890_x_at	0.0477325	0.027	1.08127	0.376841	0.293651	0.471957	CAPN3	calpain 3, (p94)	825
214475_x_at	0.041669	0.026	1.25876	0.456285	0.428571	0.461184	CAPN3	calpain 3, (p94)	825
206018_at	0.00681511	0.004	1.37164	0.0295455	0.0238095	1.10984	FOXG1	forkhead box G1	2290
220380_at	0.0584397	0.048	2.1419	0.312815	0.206349	1.50328	DNASE2B	deoxyribonuclease II beta	58511

## Sheet: pN0
UID	welch.pv.N1	p.Boot.N1	SLR pN1	welch.pv.N0	p.Boot.N0	SLR pN0	SYMBOL	NAME	EID
206104_at	0.0154322	0.007	-1.93897	0.0426179	0.0396825	-1.72764	ISL1	ISL LIM homeobox 1	3670
226769_at	0.0342692	0.017	-0.485751	0.0765307	0.031746	-1.64701	FIBIN	fin bud initiation factor homolog (zebrafish)	387758
1555801_s_at	0.761885	0.787	-0.204876	0.0256429	0.0238095	-1.54516	ZNF385B	zinc finger protein 385B	151126
1555800_at	0.788215	0.806	-0.174487	0.015073	0.00793651	-1.49913	ZNF385B	zinc finger protein 385B	151126
230081_at	0.563129	0.593	-0.25035	0.0185303	0.0238095	-1.41379	PLCXD3	phosphatidylinositol-specific phospholipase C, X domain containing 3	345557
231001_at	0.191285	0.121	-0.234038	0.0891308	0.047619	-1.30232	FIBIN	fin bud initiation factor homolog (zebrafish)	387758
204359_at	0.175058	0.207	-0.377281	0.0142568	0	-1.22778	FLRT2	fibronectin leucine rich transmembrane protein 2	23768
224325_at	0.0487231	0.044	-0.378608	0.019122	0	-1.19757	FZD8	frizzled homolog 8 (Drosophila)	8325
214651_s_at	0.346408	0.392	-0.300149	0.0671635	0.0396825	-1.15235	HOXA9	homeobox A9	3205
229916_at	0.0117295	0.002	-0.528365	0.0177628	0.0396825	-1.12895	ENPP6	ectonucleotide pyrophosphatase/phosphodiesterase 6	133121
210221_at	0.780853	0.771	-0.117063	0.0204849	0.015873	-1.12825	CHRNA3	cholinergic receptor, nicotinic, alpha 3	1136
241470_x_at	0.250015	0.261	-0.190044	0.0927026	0.031746	-1.09843	NA	NA	NA
229019_at	0.818601	0.841	-0.136415	0.0188803	0.00793651	-1.08758	ZNF385B	zinc finger protein 385B	151126
213071_at	0.306484	0.297	-0.284898	0.0407452	0.015873	-1.08346	DPT	dermatopontin	1805
219511_s_at	0.56184	0.6	-0.218707	0.0103389	0.015873	-1.08213	SNCAIP	synuclein, alpha interacting protein	9627
242496_at	0.921307	0.937	-0.0496498	0.0247131	0.015873	-1.07582	ART4	ADP-ribosyltransferase 4 (Dombrock blood group)	NA	induction of CD8+ T lymphocytes (PMID: 22366580)
237719_x_at	0.341273	0.493	-0.138013	0.0163405	0	-1.06225	RGS7BP	regulator of G-protein signaling 7 binding protein	401190
205697_at	0.727755	0.7	-0.217586	0.0599184	0.047619	-1.03471	SCGN	secretagogin, EF-hand calcium binding protein	10590
237833_s_at	0.372969	0.4	-0.300805	0.0144539	0	-1.03181	SNCAIP	synuclein, alpha interacting protein	9627
219250_s_at	0.917719	0.922	-0.0376221	0.0738268	0.0238095	-1.02678	FLRT3	fibronectin leucine rich transmembrane protein 3	23767
228640_at	0.998117	0.998	-0.00106757	0.0198587	0.031746	-1.00369	PCDH7	protocadherin 7	5099
213150_at	0.0541213	0.033	-0.671042	0.156845	0.0396825	-0.996961	HOXA10	homeobox A10	3206
209789_at	0.096243	0.097	-0.635171	0.0158436	0.0396825	-0.990495	CORO2B	coronin, actin binding protein, 2B	10391
207400_at	0.955018	0.96	0.0160663	0.0627496	0.0238095	-0.985892	NPY5R	neuropeptide Y receptor Y5	4889
231867_at	0.180017	0.181	-0.323781	0.0157502	0.015873	-0.985852	ODZ2	odz, odd Oz/ten-m homolog 2 (Drosophila)	57451
219383_at	0.864639	0.861	-0.0359513	0.0432294	0.0238095	-0.97988	FLJ14213	protor-2	79899
226908_at	0.0596852	0.058	-0.484453	0.0656229	0.0238095	-0.969171	LRIG3	leucine-rich repeats and immunoglobulin-like domains 3	121227
223690_at	0.0302359	0.035	-0.4939	0.116057	0.047619	-0.968003	LTBP2	latent transforming growth factor beta binding protein 2	4053
212143_s_at	0.355984	0.325	-0.190495	0.0537682	0	-0.966477	IGFBP3	insulin-like growth factor binding protein 3	3486
1558881_at	0.761794	0.819	0.0579983	0.0469557	0.031746	-0.959168	LOC145820	hypothetical protein LOC145820	145820
207220_at	0.862881	0.88	-0.0793151	0.0298235	0.015873	-0.949714	ART4	ADP-ribosyltransferase 4 (Dombrock blood group)	420
235642_at	0.295845	0.287	-0.459585	0.0138557	0	-0.949458	NA	NA	NA
226534_at	0.0925826	0.087	-0.399744	0.0461735	0.0238095	-0.945502	KITLG	KIT ligand	4254
225511_at	0.0656394	0.065	-0.566769	0.0204207	0.015873	-0.939323	GPRC5B	G protein-coupled receptor, family C, group 5, member B	51704
205968_at	0.0439162	0.041	-0.260323	0.0125443	0.047619	-0.935543	KCNS3	potassium voltage-gated channel, delayed-rectifier, subfamily S, member 3	3790
242245_at	0.368958	0.402	-0.250678	0.032743	0.0396825	-0.926642	NA	NA	NA
204364_s_at	0.39864	0.424	-0.273732	0.0262401	0.0396825	-0.922654	REEP1	receptor accessory protein 1	65055
202267_at	0.306708	0.31	-0.3398	0.00585678	0	-0.909394	LAMC2	laminin, gamma 2	3918
235746_s_at	0.459755	0.436	-0.154747	0.0306718	0.00793651	-0.903592	PLA2R1	phospholipase A2 receptor 1, 180kDa	22925
204365_s_at	0.480072	0.534	-0.237826	0.0230577	0.031746	-0.901181	REEP1	receptor accessory protein 1	65055
227405_s_at	0.0231301	0.018	-0.350801	0.0180581	0	-0.897381	FZD8	frizzled homolog 8 (Drosophila)	8325
226677_at	0.0267022	0.047	-0.542993	0.0927241	0.0238095	-0.885899	ZNF521	zinc finger protein 521	25925
203499_at	0.183701	0.183	-0.277747	0.0534578	0.0396825	-0.880813	EPHA2	EPH receptor A2	1969
229546_at	0.135388	0.223	-0.362147	0.0586755	0.00793651	-0.878806	LOC653602	hypothetical LOC653602	653602
209840_s_at	0.701484	0.695	-0.0885162	0.0710396	0.0396825	-0.877279	LRRN3	leucine rich repeat neuronal 3	54674
210095_s_at	0.413112	0.364	-0.148543	0.0489698	0	-0.855259	IGFBP3	insulin-like growth factor binding protein 3	3486
207480_s_at	0.134131	0.159	-0.417673	0.032572	0.015873	-0.846779	MEIS2	Meis homeobox 2	4212
226676_at	0.0233558	0.032	-0.491477	0.0864627	0.015873	-0.846467	ZNF521	zinc finger protein 521	25925
237484_at	0.307549	0.315	-0.271311	0.020529	0.015873	-0.845245	C12orf69	chromosome 12 open reading frame 69	440087
223805_at	0.552546	0.59	-0.160483	0.00182034	0.00793651	-0.845167	OSBPL6	oxysterol binding protein-like 6	114880
240135_x_at	0.501586	0.5	-0.17114	0.0515964	0.00793651	-0.844795	NA	NA	NA
243278_at	0.206965	0.192	-0.442713	0.0887805	0.031746	-0.844661	FOXP2	forkhead box P2	93986
228568_at	0.0393262	0.06	-0.555143	0.0333213	0.015873	-0.84312	GRINL1A	glutamate receptor, ionotropic, N-methyl D-aspartate-like 1A	81488
207414_s_at	0.0206823	0.029	-0.679317	0.0361548	0.031746	-0.841854	PCSK6	proprotein convertase subtilisin/kexin type 6	5046
215894_at	0.847382	0.857	-0.0674986	0.036494	0.031746	-0.837667	PTGDR	prostaglandin D2 receptor (DP)	5729
236179_at	0.24464	0.213	-0.366752	0.0385748	0	-0.825241	CDH11	cadherin 11, type 2, OB-cadherin (osteoblast)	1009
206588_at	0.681851	0.684	-0.144572	0.0458537	0.0238095	-0.819972	DAZL	deleted in azoospermia-like	1618
207977_s_at	0.244972	0.232	-0.346738	0.0685798	0.031746	-0.81834	DPT	dermatopontin	1805
213541_s_at	0.196151	0.226	-0.356267	0.0990307	0.047619	-0.816433	ERG	v-ets erythroblastosis virus E26 oncogene homolog (avian)	2078
236038_at	0.11205	0.124	-0.300393	0.0118943	0	-0.810088	NA	NA	NA
213068_at	0.316249	0.317	-0.314198	0.0822578	0.047619	-0.796551	DPT	dermatopontin	1805
244334_at	0.371182	0.418	-0.0869896	0.0467365	0.015873	-0.794381	TRAM1L1	translocation associated membrane protein 1-like 1	133022
225575_at	0.795518	0.803	0.0762736	0.0454806	0.031746	-0.787079	LIFR	leukemia inhibitory factor receptor alpha	3977
230563_at	0.963474	0.966	-0.0167689	0.0194628	0.015873	-0.780926	RASGEF1A	RasGEF domain family, member 1A	221002
216973_s_at	0.0960132	0.059	-0.780447	0.0251005	0.047619	-0.763056	HOXB7	homeobox B7	3217
206529_x_at	0.907192	0.906	0.0358264	0.0455068	0.0238095	-0.759586	SLC26A4	solute carrier family 26, member 4	5172
231807_at	0.00858787	0.006	-0.761259	0.0263011	0.0238095	-0.757776	KIAA1217	KIAA1217	56243
202341_s_at	0.00230802	0.002	-0.401312	0.00444529	0.015873	-0.746174	TRIM2	tripartite motif-containing 2	23321
241698_at	0.52887	0.551	-0.134372	0.0334606	0.015873	-0.740487	RFTN2	raftlin family member 2	130132
237390_at	0.316667	0.347	-0.385272	0.00417805	0	-0.737883	NA	NA	NA
202342_s_at	0.0388746	0.051	-0.314847	0.00538833	0.00793651	-0.736645	TRIM2	tripartite motif-containing 2	23321
205794_s_at	0.0849879	0.053	-0.431905	0.00588661	0	-0.735792	NOVA1	neuro-oncological ventral antigen 1	4857
236656_s_at	0.536415	0.53	-0.145906	0.0151874	0.015873	-0.732114	LOC100130506	hypothetical protein LOC100130506	100130506
229406_at	0.929387	0.935	-0.00847784	0.103361	0.015873	-0.731713	hCG_1776007	hexaribonucleotide binding protein 3	146713
204584_at	0.376156	0.386	-0.308481	0.00850928	0.00793651	-0.722516	L1CAM	L1 cell adhesion molecule	3897
236261_at	0.308272	0.342	-0.24432	0.0132945	0	-0.715469	OSBPL6	oxysterol binding protein-like 6	114880
227461_at	0.190226	0.23	-0.372563	0.0042346	0	-0.715366	STON2	stonin 2	85439
236926_at	0.86237	0.88	0.0414131	0.0085782	0.031746	-0.705482	TBX1	T-box 1	6899
207031_at	0.251765	0.216	-0.226719	0.0468553	0.0396825	-0.704065	NKX3-2	NK3 homeobox 2	579
231980_at	0.157129	0.159	-0.319312	0.0594284	0.0396825	-0.702326	DOK6	docking protein 6	220164
215945_s_at	0.0119639	0.015	-0.397719	0.0106776	0.015873	-0.699214	TRIM2	tripartite motif-containing 2	23321
212875_s_at	0.0367913	0.017	-0.422378	0.0389878	0.00793651	-0.696235	C2CD2	C2 calcium-dependent domain containing 2	25966
226225_at	0.248307	0.245	-0.257996	0.0322496	0.00793651	-0.694525	MCC	mutated in colorectal cancers	4163
211626_x_at	0.175442	0.233	-0.329724	0.107918	0.047619	-0.69295	ERG	v-ets erythroblastosis virus E26 oncogene homolog (avian)	2078
203562_at	0.114887	0.08	-0.425888	0.0200582	0.015873	-0.692267	FEZ1	fasciculation and elongation protein zeta 1 (zygin I)	9638
204519_s_at	0.229494	0.221	-0.518272	0.0147964	0.031746	-0.689805	PLLP	plasma membrane proteolipid (plasmolipin)	51090
226029_at	0.852483	0.878	-0.0593088	0.0491645	0.031746	-0.687359	VANGL2	vang-like 2 (van gogh, Drosophila)	57216
1552575_a_at	0.140697	0.064	-0.682887	0.0068823	0.0238095	-0.686676	C6orf141	chromosome 6 open reading frame 141	135398
239218_at	0.0757734	0.043	-0.289947	0.0707484	0.031746	-0.684424	PDE1C	phosphodiesterase 1C, calmodulin-dependent 70kDa	5137
203706_s_at	0.101436	0.101	-0.228669	0.0226094	0	-0.681131	FZD7	frizzled homolog 7 (Drosophila)	8324
219867_at	0.0610589	0.037	-0.916435	0.00885346	0	-0.680434	CHODL	chondrolectin	140578
244655_at	0.298979	0.261	-0.274844	0.00796416	0.00793651	-0.679073	LOC100132798	similar to hCG1774772	100132798
226770_at	0.00538598	0.008	-0.393059	0.00302472	0.015873	-0.678115	MAGI3	membrane associated guanylate kinase, WW and PDZ domain containing 3	260425
235956_at	0.200977	0.193	-0.224835	0.0673189	0.047619	-0.676564	KIAA1377	KIAA1377	57562
234279_at	0.183167	0.212	-0.159834	0.0793854	0	-0.672833	NA	NA	NA
1553622_a_at	0.195537	0.216	-0.140063	0.00657377	0	-0.668844	FSIP1	fibrous sheath interacting protein 1	161835
204358_s_at	0.243504	0.304	-0.224043	0.032724	0.015873	-0.65758	FLRT2	fibronectin leucine rich transmembrane protein 2	23768
213131_at	0.664589	0.639	-0.0729324	0.0483859	0	-0.657185	OLFM1	olfactomedin 1	10439
235561_at	0.395698	0.389	-0.125421	0.0503602	0.015873	-0.653324	TXNL1	thioredoxin-like 1	9352
211126_s_at	0.654967	0.654	-0.0979398	0.0189782	0	-0.65261	CSRP2	cysteine and glycine-rich protein 2	1466
207030_s_at	0.734907	0.731	-0.0739508	0.0146101	0	-0.652337	CSRP2	cysteine and glycine-rich protein 2	1466
211817_s_at	0.264779	0.275	0.304773	0.0349001	0.015873	0.650814	KCNJ5	potassium inwardly-rectifying channel, subfamily J, member 5	3762
222764_at	0.105405	0.161	0.332306	0.102533	0.0238095	0.652209	ASRGL1	asparaginase like 1	80150
204385_at	0.0567745	0.049	0.369514	0.0917314	0.0396825	0.652342	KYNU	kynureninase (L-kynurenine hydrolase)	8942
213674_x_at	0.3268	0.312	0.359098	0.0617582	0.00793651	0.655067	IGHG1	immunoglobulin heavy constant gamma 1 (G1m marker)	3500
222939_s_at	0.983238	0.989	-0.00330358	0.116613	0.047619	0.655433	SLC16A10	solute carrier family 16, member 10 (aromatic amino acid transporter)	117247
229373_at	0.288389	0.268	0.210079	0.0237316	0.031746	0.663881	NA	NA	NA
204254_s_at	0.0537541	0.022	-0.247559	0.0294057	0.047619	0.666662	VDR	vitamin D (1,25- dihydroxyvitamin D3) receptor	7421
222866_s_at	0.165605	0.159	0.188341	0.0141107	0	0.673927	FLVCR2	feline leukemia virus subgroup C cellular receptor family, member 2	55640
215621_s_at	0.558375	0.521	0.168557	0.0604443	0.0238095	0.686286	IGHG1	immunoglobulin heavy constant gamma 1 (G1m marker)	3500
206917_at	0.518534	0.557	-0.0745687	0.0484301	0.0238095	0.696568	GNA13	guanine nucleotide binding protein (G protein), alpha 13	10672
207697_x_at	0.817333	0.784	0.0514604	0.015698	0.015873	0.697877	LILRB2	leukocyte immunoglobulin-like receptor, subfamily B (with TM and ITIM domains), member 2	10288
216846_at	0.136238	0.141	0.317487	0.0242021	0.0238095	0.71362	IGL@	immunoglobulin lambda locus	3535
208438_s_at	0.179124	0.11	0.436804	0.0582512	0.00793651	0.713989	FGR	Gardner-Rasheed feline sarcoma viral (v-fgr) oncogene homolog	2268
219607_s_at	0.431095	0.5	0.120916	0.0157675	0.00793651	0.716539	MS4A4A	membrane-spanning 4-domains, subfamily A, member 4	51338
219316_s_at	0.0515832	0.035	0.301271	0.00298639	0	0.720498	FLVCR2	feline leukemia virus subgroup C cellular receptor family, member 2	55640
242525_at	0.345166	0.367	0.186363	0.0295456	0.0238095	0.724533	NA	NA	NA
202833_s_at	0.307792	0.322	-0.348503	0.113364	0.00793651	0.727085	SERPINA1	serpin peptidase inhibitor, clade A (alpha-1 antiproteinase, antitrypsin), member 1	5265
216316_x_at	0.0596839	0.064	0.395985	0.0204698	0.015873	0.734305	GK	glycerol kinase	2710
203971_at	0.5003	0.451	0.117864	0.102921	0.047619	0.736029	SLC31A1	solute carrier family 31 (copper transporters), member 1	1317
210845_s_at	0.169015	0.198	-0.348499	0.00224334	0	0.754303	PLAUR	plasminogen activator, urokinase receptor	5329
1554999_at	0.166218	0.141	0.151272	0.0159301	0	0.756106	RASGEF1B	RasGEF domain family, member 1B	153020
210164_at	0.0807845	0.033	0.76456	0.0331249	0.047619	0.757174	GZMB	granzyme B (granzyme 2, cytotoxic T-lymphocyte-associated serine esterase 1)	3002
211924_s_at	0.101878	0.118	-0.327619	0.00666296	0	0.757192	PLAUR	plasminogen activator, urokinase receptor	5329
227055_at	0.271416	0.29	-0.323723	0.0328893	0.047619	0.759713	METTL7B	methyltransferase like 7B	196410
215966_x_at	0.144715	0.159	0.376501	0.0505228	0.015873	0.760498	GK3P	glycerol kinase 3 pseudogene	2713
211100_x_at	0.676539	0.639	0.102561	0.0375322	0.0396825	0.763068	LILRA2	leukocyte immunoglobulin-like receptor, subfamily A (with TM domain), member 2	11027
230354_at	0.657045	0.733	-0.0940142	0.043519	0.015873	0.768216	NA	NA	NA
211101_x_at	0.779614	0.773	0.0758003	0.0380538	0.0396825	0.787781	LILRA2	leukocyte immunoglobulin-like receptor, subfamily A (with TM domain), member 2	11027
235549_at	0.522844	0.453	0.0790146	0.0521485	0.015873	0.794448	RNF144B	ring finger protein 144B	255488
208423_s_at	0.23277	0.225	0.303191	0.0604564	0.0396825	0.796723	MSR1	macrophage scavenger receptor 1	4481
203561_at	0.654203	0.662	-0.108487	0.00296777	0	0.798024	FCGR2A	Fc fragment of IgG, low affinity IIa, receptor (CD32)	2212
223344_s_at	0.787387	0.805	0.0799586	0.0159286	0	0.808179	MS4A7	membrane-spanning 4-domains, subfamily A, member 7	58475
228153_at	0.0445812	0.02	0.179774	0.0607979	0.0238095	0.816065	RNF144B	ring finger protein 144B	255488
215977_x_at	0.0718709	0.078	0.573273	0.0587344	0.0238095	0.833948	GK	glycerol kinase	2710
203819_s_at	0.979474	0.982	0.009917	0.0547558	0	0.838496	IGF2BP3	insulin-like growth factor 2 mRNA binding protein 3	10643
210549_s_at	0.20216	0.223	0.327566	0.0316136	0.015873	0.84649	CCL23	chemokine (C-C motif) ligand 23	6368
210004_at	0.291832	0.274	-0.600602	0.0965162	0.047619	0.847557	OLR1	oxidized low density lipoprotein (lectin-like) receptor 1	4973
216365_x_at	0.144498	0.132	0.647588	0.0776698	0.0396825	0.853259	IGLV3-19	immunoglobulin lambda variable 3-19	28797
216412_x_at	0.220589	0.221	0.549133	0.0278417	0.047619	0.856368	IVD	isovaleryl Coenzyme A dehydrogenase	3712
203820_s_at	0.936834	0.949	0.0337407	0.0615179	0.0238095	0.858689	IGF2BP3	insulin-like growth factor 2 mRNA binding protein 3	10643
211887_x_at	0.394481	0.377	0.216446	0.0620266	0.0396825	0.868084	MSR1	macrophage scavenger receptor 1	4481
204429_s_at	0.135499	0.143	0.433603	0.00628704	0	0.875075	SLC2A5	solute carrier family 2 (facilitated glucose/fructose transporter), member 5	6518
216430_x_at	0.30163	0.306	0.458299	0.0237909	0.0396825	0.87778	IGL@	immunoglobulin lambda locus	3535
210146_x_at	0.68288	0.616	0.148151	0.0157845	0.015873	0.918075	LILRB2	leukocyte immunoglobulin-like receptor, subfamily B (with TM and ITIM domains), member 2	10288
217167_x_at	0.163837	0.182	0.348945	0.0368724	0.015873	0.927684	GK	glycerol kinase	2710
1554503_a_at	0.705571	0.708	0.109373	0.0642612	0.0396825	0.93656	OSCAR	osteoclast associated, immunoglobulin-like receptor	126014
216853_x_at	0.236036	0.233	0.609811	0.0196329	0.0238095	0.946849	IGL@	immunoglobulin lambda locus	3535
216573_at	0.314772	0.317	0.392628	0.0210002	0.0238095	0.967385	IGL@	immunoglobulin lambda locus	3535
214681_at	0.0786189	0.094	0.374903	0.0800628	0.0396825	0.980774	GK	glycerol kinase	2710
214452_at	0.200133	0.174	0.63601	0.0795959	0.00793651	0.981508	BCAT1	branched chain aminotransferase 1, cytosolic	586
237215_s_at	0.0520579	0.027	0.368219	0.0459414	0.031746	0.982687	TFRC	transferrin receptor (p90, CD71)	7037
204430_s_at	0.0255928	0.021	0.763614	0.0178539	0.0238095	0.993315	SLC2A5	solute carrier family 2 (facilitated glucose/fructose transporter), member 5	6518
210548_at	0.267369	0.305	0.301993	0.019099	0.015873	0.995135	CCL23	chemokine (C-C motif) ligand 23	6368
216541_x_at	0.576082	0.596	0.237027	0.0152328	0.031746	0.995506	LOC100133862	similar to hCG1773549	100133862
207610_s_at	0.203383	0.209	0.339299	0.0107942	0.015873	1.02189	EMR2	egf-like module containing, mucin-like, hormone receptor-like 2	30817
230237_at	0.184774	0.159	0.541131	0.0552269	0	1.02446	ADCYAP1	adenylate cyclase activating polypeptide 1 (pituitary)	116
211372_s_at	0.759763	0.786	0.0913627	0.0712788	0.0396825	1.05973	IL1R2	interleukin 1 receptor, type II	7850
205119_s_at	0.422192	0.461	-0.381417	0.0445137	0.015873	1.08286	FPR1	formyl peptide receptor 1	2357
234350_at	0.243755	0.242	0.344133	0.0453646	0.047619	1.08826	IGLV3-21	immunoglobulin lambda variable 3-21	28796
206018_at	0.00681511	0.004	1.37164	0.0295455	0.0238095	1.10984	FOXG1	forkhead box G1	2290
207387_s_at	0.0883513	0.096	0.512982	0.0446798	0.015873	1.11751	GK	glycerol kinase	2710
1552367_a_at	0.10602	0.059	0.88125	0.0504138	0.047619	1.18588	SCIN	scinderin	85477
205767_at	0.450849	0.473	-0.240239	0.00616955	0	1.2076	EREG	epiregulin	2069	Expression in breast cancer cells promotes angiogenesis in experimental mammary tumors and increases the ability of the disseminated cells to extravasate into the pulmonary parenchyma (Nguyen, Massagué, Nature Reviews Cancer 2009)
211640_x_at	0.520862	0.526	0.276272	0.0213522	0.047619	1.24378	IGHG1	immunoglobulin heavy constant gamma 1 (G1m marker)	3500
220088_at	0.668244	0.668	-0.158401	0.00146231	0	1.40244	C5AR1	complement component 5a receptor 1	728
210772_at	0.79839	0.809	-0.132621	0.0486931	0.0238095	1.4051	FPR2	formyl peptide receptor 2	2358
206697_s_at	0.794297	0.789	-0.170991	0.111332	0.047619	1.44551	HP	haptoglobin	3240
208470_s_at	0.663016	0.659	-0.267241	0.100791	0.047619	1.44686	HPR	haptoglobin-related protein	3250	high expression is correlated with lymph node metastasis in breast cancer (Shurbaji et at. 1991, Anatomic Pathology)
1555643_s_at	0.917941	0.912	0.0578573	0.00859543	0.015873	1.54914	LILRA5	leukocyte immunoglobulin-like receptor, subfamily A (with TM domain), member 5	353514
215838_at	0.701708	0.726	0.203874	0.0218348	0.0238095	1.58974	LILRA5	leukocyte immunoglobulin-like receptor, subfamily A (with TM domain), member 5	353514
216950_s_at	0.445371	0.467	0.326035	0.0423931	0.00793651	1.73624	FCGR1A	Fc fragment of IgG, high affinity Ia, receptor (CD64)	2209
214511_x_at	0.631257	0.635	0.212364	0.0464408	0.00793651	1.74644	FCGR1B	Fc fragment of IgG, high affinity Ib, receptor (CD64)	2210

## Sheet: Intersection pN1 and pN0
pN1 regulations	pN0 regulations
ISL1	ISL1
MIR614	FIBIN
SOX9	ZNF385B
CXCL3	PLCXD3
SLC4A4	FLRT2
ALDH1A3	FZD8
NKX2-3	HOXA9
GPRC5A	ENPP6
BCHE	CHRNA3
IGF1	NA
MXRA5	DPT
EPB41L4B	SNCAIP
HOXB7	ART4
PLOD2	RGS7BP
CILP	SCGN
LARP6	FLRT3
DKK1	PCDH7
IGFBP5	HOXA10
BAIAP2L1	CORO2B
LTF	NPY5R
PTGER3	ODZ2
FMO1	FLJ14213
ENPEP	LRIG3
TNFRSF19	LTBP2
FBN1	IGFBP3
HMCN1	LOC145820
CHODL	KITLG
ISM1	GPRC5B
MADCAM1	KCNS3
ACE2	REEP1
COL3A1	LAMC2
GFPT2	PLA2R1
COL5A1	ZNF521
MUC1	EPHA2
SPOCK1	LOC653602
ORM1	LRRN3
PLCE1	MEIS2
MPZL2	C12orf69
TBX3	OSBPL6
TMC5	FOXP2
PRICKLE2	GRINL1A
VEGFA	PCSK6
PMEPA1	PTGDR
GJB2	CDH11
PHLDB2	DAZL
OSR2	ERG
PDE1A	TRAM1L1
FAM59A	LIFR
CDON	RASGEF1A
SLC44A3	HOXB7
TM4SF1	SLC26A4
EDNRA	KIAA1217
KIAA1217	TRIM2
NA	RFTN2
NHS	NOVA1
SHISA2	LOC100130506
SLC2A10	hCG_1776007
MET	L1CAM
KLHL13	STON2
SLC16A14	TBX1
ANGPTL2	NKX3-2
ANXA10	DOK6
C11orf70	C2CD2
SHROOM3	MCC
TSLP	FEZ1
KRT7	PLLP
SLC6A14	VANGL2
MSX1	C6orf141
CCND1	PDE1C
SSTR1	FZD7
PBX1	CHODL
KCND3	LOC100132798
CFI	MAGI3
CYP26B1	KIAA1377
CMTM4	FSIP1
ANGPTL1	OLFM1
PCSK1	TXNL1
TOX3	CSRP2
PCSK6	KCNJ5
GLIS2	ASRGL1
RHBDL2	KYNU
DSG2	IGHG1
PMP2	SLC16A10
HOXA10	VDR
LOC100128178	FLVCR2
PEG10	GNA13
PRIMA1	LILRB2
AK3L1	IGL@
ACSS3	FGR
PDGFD	MS4A4A
HOXB6	SERPINA1
TJP2	GK
CTSD	SLC31A1
IFI6	PLAUR
OPN3	RASGEF1B
MEP1A	GZMB
APOC1	METTL7B
AMDHD1	GK3P
CD68	LILRA2
SLAMF8	RNF144B
GNLY	MSR1
SLC2A5	FCGR2A
GZMB	MS4A7
NRIP3	IGF2BP3
FMO3	CCL23
SLC47A1	OLR1
GDF15	IGLV3-19
CAPN3	IVD
FOXG1	SLC2A5
DNASE2B	OSCAR
	BCAT1
	TFRC
	LOC100133862
	EMR2
	ADCYAP1
	IL1R2
	FPR1
	IGLV3-21
	FOXG1
	SCIN
	EREG
	C5AR1
	FPR2
	HP
	HPR
	LILRA5
	FCGR1A
	FCGR1B
